# Supplementary material for: Clinical and biomarker analyses of sintilimab versus chemotherapy as second-line therapy for advanced or metastatic esophageal squamous cell carcinoma: a randomized, open-label phase 2 study (ORIENT-2)
Source: Nat Commun. 2022 Feb 14;13:857. doi: 10.1038/s41467-022-28408-3 (PMC8844279; doi:10.1038/s41467-022-28408-3)
Supplement: Supplementary file 4 — Source Data [file 41467_2022_28408_MOESM4_ESM.xlsx]

## Sheet: Baseline Characteristics
Subject	Group	SEX	AGE	ECOG	Lymph nodes metastases	Liver metastases	Lung metastases	Bone metastases	Other metastases	cTNM Stage	CPS	TPS
10006	sintilimab group	Male	57	1							10	<1
9004	sintilimab group	Male	64	1	Y				Y	Ⅳ	8	8
1013	sintilimab group	Male	60	1		Y	Y			Ⅳ
20010	sintilimab group	Female	55	1		Y	Y			Ⅳ	70	70
11020	sintilimab group	Male	59	1	Y	Y	Y		Y	Ⅳ
18002	sintilimab group	Male	53	1	Y		Y			Ⅳ	5	1
17003	sintilimab group	Male	65	1	Y		Y		Y	Ⅳ	5	0
11023	sintilimab group	Male	60	1	Y		Y			Ⅳ
18001	sintilimab group	Male	56	1	Y					Ⅳ	20	0
2002	sintilimab group	Male	63	1	Y				Y	Ⅳ	20	<1
20008	sintilimab group	Male	56	1	Y	Y			Y	Ⅳ	5	0
17010	sintilimab group	Male	58	1	Y				Y	Ⅳ
28001	sintilimab group	Male	73	1					Y	Ⅳ	3	0
9005	sintilimab group	Male	68	1					Y	Ⅳ
11012	sintilimab group	Male	67	1	Y					Ⅳ	0	0
6004	sintilimab group	Male	66	1	Y		Y			Ⅳ	80	75
27005	sintilimab group	Male	62	1					Y	Ⅳ	0	0
5003	sintilimab group	Male	63	0		Y	Y			Ⅳ	20	0
30001	sintilimab group	Male	57	1	Y	Y	Y		Y	Ⅳ	0	0
4001	sintilimab group	Male	60	0			Y		Y	Ⅳ	20	0
25007	sintilimab group	Male	45	1	Y					Ⅳ	5	2
29001	sintilimab group	Male	54	1		Y	Y			Ⅳ	5	<1
25001	sintilimab group	Male	65	0					Y	Ⅳ	25	1
4009	sintilimab group	Male	67	1	Y	Y				Ⅳ	25	0
27006	sintilimab group	Male	64	0			Y			Ⅳ	10	5
27008	sintilimab group	Male	63	0	Y		Y			Ⅳ	2	1
29011	sintilimab group	Male	66	1	Y				Y	Ⅳ	5	0
39001	sintilimab group	Male	69	1	Y			Y		Ⅳ
10014	sintilimab group	Female	62	1	Y				Y	Ⅳ
14003	sintilimab group	Male	48	0	Y	Y				Ⅳ	3	0
21004	sintilimab group	Male	61	1	Y					Ⅳ	90	80
38001	sintilimab group	Male	53	1	Y					Ⅳ	80	70
34001	sintilimab group	Male	63	1						ⅢA	0	0
29002	sintilimab group	Male	44	1	Y					ⅢC	5	0
10001	sintilimab group	Male	59	1	Y		Y			Ⅳ
39008	sintilimab group	Male	68	1		Y				Ⅳ	15	0
10002	sintilimab group	Male	50	1	Y	Y		Y		Ⅳ	30	<1
39005	sintilimab group	Male	47	0	Y					ⅢC	0	0
31003	sintilimab group	Male	60	1	Y	Y			Y	Ⅳ	20	0
25003	sintilimab group	Male	67	1		Y				Ⅳ	20	<1
14004	sintilimab group	Male	68	0	Y	Y				Ⅳ	70	55
1016	sintilimab group	Male	49	1	Y	Y				Ⅳ	35	5
2007	sintilimab group	Male	47	1		Y	Y			Ⅳ
11022	sintilimab group	Male	57	1	Y		Y			Ⅳ
4010	sintilimab group	Male	52	0	Y				Y	Ⅳ	10	5
22001	sintilimab group	Male	44	0	Y					Ⅳ	0	0
25011	sintilimab group	Male	64	1	Y		Y			Ⅳ
27002	sintilimab group	Male	57	0	Y		Y			Ⅳ	25	0
28005	sintilimab group	Male	58	1	Y		Y			Ⅳ	5	0
10007	sintilimab group	Male	60	1	Y				Y	Ⅳ	70	50
23001	sintilimab group	Female	47	1	Y					ⅢC	80	65
10008	sintilimab group	Male	61	0			Y			Ⅳ	8	0
4006	sintilimab group	Male	57	0	Y				Y	ⅢA	10	5
10022	sintilimab group	Female	70	1	Y						0	0
21002	sintilimab group	Male	64	1	Y		Y			Ⅳ
12004	sintilimab group	Male	51	1	Y	Y			Y	Ⅳ	0	0
4007	sintilimab group	Male	58	1			Y		Y	Ⅳ	1	<1
29013	sintilimab group	Male	50	1	Y		Y		Y	Ⅳ	0	0
13003	sintilimab group	Male	53	1	Y			Y		Ⅳ	6	5
10010	sintilimab group	Male	55	0	Y					Ⅳ
1020	sintilimab group	Male	54	1	Y	Y				Ⅳ	0	0
4012	sintilimab group	Male	55	0	Y				Y	Ⅳ	5	3
21009	sintilimab group	Male	56	1	Y	Y				Ⅳ	8	1
25010	sintilimab group	Male	61	1		Y				Ⅳ	2	0
17008	sintilimab group	Male	72	0			Y		Y	Ⅳ	35	15
11021	sintilimab group	Female	48	1	Y		Y			Ⅳ
10021	sintilimab group	Male	63	0		Y	Y			Ⅳ	100	90
2005	sintilimab group	Male	50	1	Y					Ⅳ	100
25006	sintilimab group	Male	66	1		Y	Y			Ⅳ	20	<1
31002	sintilimab group	Male	57	1	Y				Y	Ⅳ	80	30
39013	sintilimab group	Male	56	1		Y				Ⅳ	50	40
6005	sintilimab group	Male	61	1	Y					Ⅳ	5	0
28009	sintilimab group	Male	61	1	Y				Y	Ⅳ
27009	sintilimab group	Male	47	0		Y	Y		Y	Ⅳ	20	0
25008	sintilimab group	Male	56	1	Y				Y	Ⅳ	0	0
5006	sintilimab group	Male	59	1	Y	Y	Y			Ⅳ	25	0
11019	sintilimab group	Male	60	1	Y				Y	Ⅳ	60
11002	sintilimab group	Male	53	0			Y			Ⅳ
10018	sintilimab group	Male	45	1			Y	Y	Y	Ⅳ	1	0
29004	sintilimab group	Male	46	1	Y					Ⅳ	15	<1
2001	sintilimab group	Male	65	1			Y			Ⅳ	Not Applic
10015	sintilimab group	Male	61	0	Y					Ⅳ	20	0
11009	sintilimab group	Male	62	1	Y	Y				Ⅳ
27003	sintilimab group	Male	61	0	Y		Y	Y		Ⅳ	8	0
20006	sintilimab group	Female	60	1	Y		Y			Ⅳ	20	0
10016	sintilimab group	Male	62	1			Y			Ⅳ
15001	sintilimab group	Male	70	1	Y					ⅢB	1	0
1008	sintilimab group	Male	70	1	Y					Ⅳ	50	40
17002	sintilimab group	Male	61	0	Y					ⅢC	70	5
1001	sintilimab group	Female	72	1	Y					Ⅳ
20002	sintilimab group	Male	47	0	Y		Y			Ⅳ	30	0
13001	sintilimab group	Male	72	1			Y	Y	Y	Ⅳ	20	1
1009	sintilimab group	Male	59	1	Y				Y	Ⅳ	20	8
21001	sintilimab group	Male	54	1	Y					Ⅳ
1004	sintilimab group	Male	65	1	Y	Y				Ⅳ
29009	chemotherapy group	Male	52	0			Y			Ⅳ	1	0
17013	chemotherapy group	Male	59	1			Y			Ⅳ
11024	chemotherapy group	Male	63	1		Y	Y			Ⅳ
5011	chemotherapy group	Female	70	1	Y		Y		Y	Ⅳ	0	0
13002	chemotherapy group	Male	55	1	Y	Y	Y		Y	Ⅳ	10	0
10003	chemotherapy group	Male	62	1	Y				Y	Ⅳ	10	8
29007	chemotherapy group	Male	62	1	Y		Y		Y	Ⅳ	5	<1
29005	chemotherapy group	Male	53	1		Y	Y			Ⅳ	20
1010	chemotherapy group	Male	49	1		Y	Y			Ⅳ	5	0
16003	chemotherapy group	Male	56	1		Y				Ⅳ	3	0
12003	chemotherapy group	Male	40	1	Y		Y	Y		Ⅳ	10	0
2006	chemotherapy group	Male	59	1		Y	Y			Ⅳ	15
27011	chemotherapy group	Male	66	1					Y	Ⅳ	8	5
29012	chemotherapy group	Male	54	1		Y	Y			Ⅳ
5005	chemotherapy group	Male	55	1		Y	Y		Y	Ⅳ	1	0
12002	chemotherapy group	Male	53	1	Y			Y	Y	Ⅳ
23002	chemotherapy group	Male	62	1						ⅢC	0	0
31001	chemotherapy group	Male	66	1	Y				Y	Ⅳ	85	40
39012	chemotherapy group	Male	65	1		Y				Ⅳ	0	0
17007	chemotherapy group	Male	61	1	Y				Y	ⅢA	70	45
28008	chemotherapy group	Male	62	1		Y			Y	Ⅳ
18003	chemotherapy group	Male	60	1			Y	Y	Y	Ⅳ	5	0
17004	chemotherapy group	Male	71	1	Y				Y	Ⅳ
21006	chemotherapy group	Male	57	1	Y		Y			Ⅳ	20	0
1003	chemotherapy group	Male	51	1		Y	Y		Y	Ⅳ
9003	chemotherapy group	Male	69	1	Y		Y		Y	Ⅳ
39004	chemotherapy group	Male	65	0	Y					ⅢA
39014	chemotherapy group	Male	65	1	Y		Y			Ⅳ	25	10
29008	chemotherapy group	Male	62	1	Y					ⅢC	2	1
17005	chemotherapy group	Male	57	1	Y				Y	Ⅳ
20007	chemotherapy group	Male	68	1	Y		Y			Ⅳ
14005	chemotherapy group	Male	73	0		Y	Y			Ⅳ	0	0
11006	chemotherapy group	Male	59	1	Y		Y		Y	Ⅳ	70	70
39009	chemotherapy group	Female	73	1	Y	Y				Ⅳ	8	5
1014	chemotherapy group	Female	61	1	Y	Y				Ⅳ	25	0
16001	chemotherapy group	Male	50	0	Y		Y			Ⅳ
4005	chemotherapy group	Male	56	1	Y		Y			Ⅳ
11008	chemotherapy group	Male	53	1	Y		Y		Y	Ⅳ
11007	chemotherapy group	Male	52	0	Y	Y			Y	Ⅳ
1015	chemotherapy group	Female	64	1	Y		Y			Ⅳ	8	1
9001	chemotherapy group	Male	53	0	Y					ⅢA	60	45
5004	chemotherapy group	Male	47	1	Y		Y		Y	Ⅳ	2	1
14006	chemotherapy group	Male	66	1	Y		Y			Ⅳ	15	<1
12007	chemotherapy group	Male	49	1	Y	Y		Y		Ⅳ	0	0
11014	chemotherapy group	Male	57	1		Y	Y			Ⅳ
11005	chemotherapy group	Male	53	0	Y				Y	Ⅳ
5009	chemotherapy group	Male	47	1			Y			Ⅳ	3	1
10012	chemotherapy group	Female	63	1			Y			Ⅳ	Not Applic	Not Applic
11001	chemotherapy group	Female	61	1		Y	Y	Y	Y	Ⅳ	45	<1
39003	chemotherapy group	Male	64	0	Y					Ⅳ
25004	chemotherapy group	Male	54	1	Y	Y				Ⅳ	0	0
1018	chemotherapy group	Male	64	1	Y	Y				Ⅳ	2	0
1005	chemotherapy group	Male	62	1	Y	Y			Y	Ⅳ
11013	chemotherapy group	Male	58	1	Y				Y	Ⅳ
17001	chemotherapy group	Male	48	0	Y	Y			Y	Ⅳ
15002	chemotherapy group	Male	61	1	Y		Y		Y	Ⅳ	0	0
27007	chemotherapy group	Male	60	0	Y				Y	Ⅳ	0	0
4011	chemotherapy group	Male	56	0	Y					Ⅳ	6	5
1007	chemotherapy group	Male	66	0		Y	Y			Ⅳ	0	0
1017	chemotherapy group	Female	74	1		Y	Y		Y	Ⅳ	45	10
10019	chemotherapy group	Male	55	1			Y			Ⅳ	8	1
16002	chemotherapy group	Male	51	1			Y			Ⅳ
11027	chemotherapy group	Male	62	1	Y		Y			Ⅳ
2003	chemotherapy group	Male	58	1	Y					Ⅳ	<1
6002	chemotherapy group	Male	44	1		Y				Ⅳ	25	<1
3001	chemotherapy group	Female	70	0	Y		Y			Ⅳ	2	0
6001	chemotherapy group	Male	64	1	Y					Ⅳ	0	0
2009	chemotherapy group	Male	62	1	Y					Ⅳ	3
21003	chemotherapy group	Male	53	1	Y					Ⅳ
2008	chemotherapy group	Male	52	1	Y					Ⅳ	25
27001	chemotherapy group	Male	54	1	Y					Ⅳ	1	0
11016	chemotherapy group	Male	51	0	Y		Y		Y	Ⅳ
10013	chemotherapy group	Male	60	0	Y				Y	Ⅳ	35	20
10023	chemotherapy group	Male	63	0	Y	Y	Y			Ⅳ	5	0
15004	chemotherapy group	Male	55	1	Y	Y		Y	Y	Ⅳ	10	8
3003	chemotherapy group	Male	68	1	Y		Y			Ⅳ	100	100
1006	chemotherapy group	Male	59	1	Y		Y			Ⅳ	3	0
39007	chemotherapy group	Male	63	0	Y					Ⅳ	100	95
26001	chemotherapy group	Male	56	1	Y		Y			Ⅳ	15	0
9002	chemotherapy group	Male	54	0	Y					Ⅳ	55	30
10005	chemotherapy group	Male	60	1		Y	Y			Ⅳ	1	0
25009	chemotherapy group	Female	51	1	Y	Y				Ⅳ	10	0
25002	chemotherapy group	Male	67	1	Y					Ⅳ	0
29006	chemotherapy group	Male	57	0	Y					ⅢC	1	0
5008	chemotherapy group	Male	58	1		Y	Y		Y	Ⅳ	1	0
27004	chemotherapy group	Male	73	1	Y				Y	Ⅳ	35	30
5002	chemotherapy group	Male	64	0	Y					Ⅳ	3	0
11017	chemotherapy group	Male	61	0		Y				Ⅳ	0	0
39006	chemotherapy group	Male	73	0	Y					Ⅳ	0	0
20009	chemotherapy group	Female	64	1	Y	Y				Ⅳ
39002	chemotherapy group	Male	62	0		Y				Ⅳ	1	0
1002	chemotherapy group	Male	54	1	Y					Ⅳ
1011	chemotherapy group	Female	73	1			Y			Ⅳ	30	25
20003	chemotherapy group	Male	64	1	Y					Ⅳ	0	0
10004	chemotherapy group	Male	58	1			Y			Ⅳ	25	10

## Sheet: Efficacy
Subject ID	Group	os(months)	os status(censor=0,event=1)	pfs(months)	pfs status(censor=0,event=1)	BOR
1001	sintilimab group	16.7	1	2.9	1	SD
1004	sintilimab group	25.1	0	22.3	1	PR
1008	sintilimab group	16.3	1	11.8	0	PR
1009	sintilimab group	20.5	1	1.3	1	PD
1013	sintilimab group	0.6	1	0.6	1
1016	sintilimab group	6.2	1	1.4	1	PD
1020	sintilimab group	10.4	0	1.3	1	SD
2001	sintilimab group	14.8	0	7.7	0	PR
2002	sintilimab group	2	1	1.4	1	PD
2005	sintilimab group	12.4	0	11.9	0	PR
2007	sintilimab group	6.2	1	1.3	1	PD
4001	sintilimab group	3.3	1	3.3	1	SD
4006	sintilimab group	8.7	1	4.1	0	SD
4007	sintilimab group	9.5	1	1.4	1	PD
4009	sintilimab group	3.5	1	1.4	1	PD
4010	sintilimab group	6.3	1	4.4	1	SD
4012	sintilimab group	10.9	0	1.3	1	PD
5003	sintilimab group	3	1	1.4	1	PD
5006	sintilimab group	13.5	0	1.2	1	PD
6004	sintilimab group	2.8	1	1.4	1	PD
6005	sintilimab group	11.1	0	9.7	0	SD
9004	sintilimab group	0.4	1	0.4	1
9005	sintilimab group	2.6	1	2.6	1	SD
10001	sintilimab group	5.7	1	1.4	0	SD
10002	sintilimab group	5.8	1	1.2	1	PD
10006	sintilimab group	0.2	1	0.2	1
10007	sintilimab group	8	0	1.6	1	PD
10008	sintilimab group	8.4	1	3	0	SD
10010	sintilimab group	10.1	1	9.9	1	SD
10014	sintilimab group	4.1	1	0	0
10015	sintilimab group	15	1	2.8	0	SD
10016	sintilimab group	16	0	4.3	0	SD
10018	sintilimab group	14.4	0	0	0
10021	sintilimab group	12	0	7.7	1	PR
10022	sintilimab group	8.8	1	8.8	1	SD
11002	sintilimab group	14	1	1.6	1	PD
11009	sintilimab group	15.5	0	4.3	1	SD
11012	sintilimab group	2.6	1	2.6	1	SD
11019	sintilimab group	13.7	0	9.7	1	PR
11020	sintilimab group	1.1	1	0.6	1	PD
11021	sintilimab group	11.8	0	2.8	1	SD
11022	sintilimab group	6.2	1	1.4	1	PD
11023	sintilimab group	1.7	1	1.4	1	PD
12004	sintilimab group	9	1	1.4	1	PD
13001	sintilimab group	20.3	0	7.7	1	SD
13003	sintilimab group	9.7	0	1.2	1	PD
14003	sintilimab group	4.3	1	1.3	1	PD
14004	sintilimab group	6.1	1	1.4	1	PD
15001	sintilimab group	16.1	0	1.3	1	PD
17002	sintilimab group	16.6	1	4.1	1	SD
17003	sintilimab group	1.5	1	1.5	1
17008	sintilimab group	11.5	1	1.4	1	PD
17010	sintilimab group	2.4	1	2.4	1	SD
18001	sintilimab group	1.9	1	1.3	1	PD
18002	sintilimab group	1.2	1	1.2	1
20002	sintilimab group	17.9	1	1.5	1	PD
20006	sintilimab group	15.9	1	4.5	1	PR
20008	sintilimab group	2	1	2	1	SD
20010	sintilimab group	0.9	1	0.9	1	PD
21001	sintilimab group	22.2	0	7.6	1	PR
21002	sintilimab group	8.9	1	1.3	1	PD
21004	sintilimab group	4.6	1	0	0
21009	sintilimab group	10.9	0	1.4	1	PD
22001	sintilimab group	6.5	1	4.2	1	SD
23001	sintilimab group	8.2	1	2.8	1	PR
25001	sintilimab group	3.4	1	2.8	1	SD
25003	sintilimab group	6.1	1	2.8	1	SD
25006	sintilimab group	12.4	0	2.8	0	SD
25007	sintilimab group	3.3	1	1.4	1	PD
25008	sintilimab group	13.2	0	5.7	1	PR
25010	sintilimab group	11	0	1.4	1	PD
25011	sintilimab group	6.8	1	6.8	1
27002	sintilimab group	7.2	1	1.4	1	PD
27003	sintilimab group	15.5	1	13.8	1	SD
27005	sintilimab group	2.9	1	2.5	1	PD
27006	sintilimab group	3.6	1	1.5	1	PD
27008	sintilimab group	3.6	1	1.2	1	PD
27009	sintilimab group	11.9	0	11.9	0	PR
28001	sintilimab group	2.4	1	2.4	1	SD
28005	sintilimab group	7.3	1	1.5	1	PD
28009	sintilimab group	12.2	0	11.8	0	PR
29001	sintilimab group	3.4	1	1.3	1	PD
29002	sintilimab group	5.2	1	5.2	1	SD
29004	sintilimab group	14.7	0	0	0
29011	sintilimab group	3.8	1	3.8	1	NE
29013	sintilimab group	9.7	1	2.8	1	SD
30001	sintilimab group	3.3	1	1.1	1	PD
31002	sintilimab group	12.4	1	4.1	1	SD
31003	sintilimab group	6	1	1.5	1	PD
34001	sintilimab group	5	1	1.4	1	PD
38001	sintilimab group	4.8	1	2.7	1	SD
39001	sintilimab group	3.8	1	1.4	1	PD
39005	sintilimab group	5.8	1	0	0
39008	sintilimab group	5.7	1	1.4	1	PD
39013	sintilimab group	11.8	0	0.9	1	PD
1002	chemotherapy group	19	1	0	0
1003	chemotherapy group	3.4	1	3.4	1
1005	chemotherapy group	6.8	1	2.8	1	SD
1006	chemotherapy group	11.5	1	8.7	1	PR
1007	chemotherapy group	8	1	4.6	1	SD
1010	chemotherapy group	1.6	1	0	0
1011	chemotherapy group	20.2	0	1.4	1	PD
1014	chemotherapy group	4.4	1	4.4	1
1015	chemotherapy group	5.5	1	5.5	1
1017	chemotherapy group	8.5	1	8.5	1
1018	chemotherapy group	6.7	1	6.7	1	SD
2003	chemotherapy group	9.3	1	0	0	SD
2006	chemotherapy group	2.1	1	1.1	1	PD
2008	chemotherapy group	10.1	0	1.4	1	PD
2009	chemotherapy group	9.8	1	1.4	1	PD
3001	chemotherapy group	9.5	1	1.4	1	PD
3003	chemotherapy group	9.6	0	1.4	1	PD
4005	chemotherapy group	4.8	1	2.8	1	SD
4011	chemotherapy group	7.9	1	7.9	1
5002	chemotherapy group	13.6	1	3.4	1	SD
5004	chemotherapy group	5.7	1	1.2	1	PD
5005	chemotherapy group	2.7	1	1.3	1	PD
5008	chemotherapy group	12.8	1	6.9	1	PR
5009	chemotherapy group	6.1	1	1.3	1	PD
5011	chemotherapy group	0.8	1	0.8	1
6001	chemotherapy group	9.7	1	4.2	0	SD
6002	chemotherapy group	9.5	1	2.8	1	SD
9001	chemotherapy group	5.5	1	1.4	1	PD
9002	chemotherapy group	11.8	1	3	0	SD
9003	chemotherapy group	3.5	1	3.5	1
10003	chemotherapy group	1.2	1	1.2	1
10004	chemotherapy group	22.4	0	5.8	1	SD
10005	chemotherapy group	12.1	1	3.3	1	SD
10012	chemotherapy group	6.2	1	4.4	1	SD
10013	chemotherapy group	10.5	0	0	0
10019	chemotherapy group	9	0	2.6	1	SD
10023	chemotherapy group	11.1	0	5.1	1	SD
11001	chemotherapy group	6.2	1	1.4	1	PD
11005	chemotherapy group	6	1	1.3	0	SD
11006	chemotherapy group	4.4	1	0.8	1	PD
11007	chemotherapy group	5.4	1	1.4	1	PD
11008	chemotherapy group	4.9	1	4.9	1
11013	chemotherapy group	6.8	1	6.8	1	SD
11014	chemotherapy group	5.9	1	5.9	1	PR
11016	chemotherapy group	10.3	1	2.9	1	SD
11017	chemotherapy group	14.2	0	9.7	1	PR
11024	chemotherapy group	0.6	1	0.6	1
11027	chemotherapy group	9.2	0	4.2	0	PR
12002	chemotherapy group	2.8	1	0.8	1	PD
12003	chemotherapy group	1.9	1	1.4	1	PD
12007	chemotherapy group	5.8	1	2.1	1	PD
13002	chemotherapy group	1	1	1	1
14005	chemotherapy group	4.1	1	4.1	1
14006	chemotherapy group	5.7	1	1.4	0	SD
15002	chemotherapy group	7.1	1	1.6	1	PD
15004	chemotherapy group	11.2	0	1.3	1	PD
16001	chemotherapy group	4.5	1	1.3	1	PD
16002	chemotherapy group	9	1	2.8	1	SD
16003	chemotherapy group	1.8	1	0.9	1	PD
17001	chemotherapy group	7	1	2.4	1	SD
17004	chemotherapy group	3.1	1	3.1	1
17005	chemotherapy group	3.6	1	3.6	1
17007	chemotherapy group	2.9	1	2.9	1	SD
17013	chemotherapy group	0.3	0	0	0
18003	chemotherapy group	3	1	1.4	1	PD
20003	chemotherapy group	21.2	1	2.8	0	SD
20007	chemotherapy group	3.9	1	3.9	1	SD
20009	chemotherapy group	14.9	1	4.1	0	PR
21003	chemotherapy group	9.9	1	2.8	0	SD
21006	chemotherapy group	3.3	1	1.4	1	PD
23002	chemotherapy group	2.8	1	2.8	1	SD
25002	chemotherapy group	14.5	0	1.4	0	SD
25004	chemotherapy group	6.4	1	1.4	1	PD
25009	chemotherapy group	12.4	1	0	0
26001	chemotherapy group	11.8	1	3.4	1	SD
27001	chemotherapy group	10.2	1	2.2	1	SD
27004	chemotherapy group	13.2	1	13.2	1
27007	chemotherapy group	7.5	1	2.8	0	SD
27011	chemotherapy group	2.6	1	2.6	1
28008	chemotherapy group	2.9	1	2.9	1
29005	chemotherapy group	1.6	1	1.6	1
29006	chemotherapy group	12.7	1	2.7	0	SD
29007	chemotherapy group	1.5	1	1.2	1	PD
29008	chemotherapy group	3.6	1	1.4	1	PD
29009	chemotherapy group	0	0	0	0
29012	chemotherapy group	2.6	1	1.2	1	PD
31001	chemotherapy group	2.8	1	2.8	1
39002	chemotherapy group	15.2	1	4.2	0	SD
39003	chemotherapy group	6.3	1	6.3	1
39004	chemotherapy group	3.5	1	3.5	1	SD
39006	chemotherapy group	14.8	0	1.4	0	SD
39007	chemotherapy group	11.7	1	2.8	0	SD
39009	chemotherapy group	4.4	1	4.4	1	SD
39012	chemotherapy group	2.8	1	1.3	0	SD
39014	chemotherapy group	3.5	1	3.5	1

## Sheet: OS after initial PD
No	Group	os(months)	os status(censor=0,event=1)
1	continuous subgroup	1.6756	0
2	continuous subgroup	2.8583	0
3	continuous subgroup	3.3183	0
4	continuous subgroup	3.4497	0
5	continuous subgroup	3.6468	0
6	continuous subgroup	3.8439	0
7	continuous subgroup	4.3039	0
8	continuous subgroup	4.8296	0
9	continuous subgroup	5.0267	0
10	continuous subgroup	6.078	0
11	continuous subgroup	6.2094	0
12	continuous subgroup	6.2423	0
13	continuous subgroup	7.2279	0
14	continuous subgroup	7.3265	0
15	continuous subgroup	8.9692	0
16	continuous subgroup	9.4949	0
17	continuous subgroup	9.692	0
18	continuous subgroup	12.1889	0
19	continuous subgroup	12.386	0
20	continuous subgroup	12.8789	1
21	continuous subgroup	13.306	1
22	continuous subgroup	13.4702	1
23	continuous subgroup	14.0616	1
24	continuous subgroup	14.7187	1
25	continuous subgroup	15.0472	0
26	continuous subgroup	15.0472	1
27	continuous subgroup	15.2444	1
28	continuous subgroup	15.54	0
29	continuous subgroup	15.8686	0
30	continuous subgroup	15.8686	1
31	continuous subgroup	16.6571	0
32	continuous subgroup	17.9055	0
33	continuous subgroup	18.2012	1
34	continuous subgroup	20.4682	0
35	continuous subgroup	22.308	1
36	continuous subgroup	23.6879	1
37	continuous subgroup	27.4333	1
38	non-continuous subgroup	0.9199	0
39	non-continuous subgroup	1.0842	0
40	non-continuous subgroup	1.8727	0
41	non-continuous subgroup	1.9713	0
42	non-continuous subgroup	2.7598	0
43	non-continuous subgroup	2.9897	0
44	non-continuous subgroup	3.2526	0
45	non-continuous subgroup	3.3511	0
46	non-continuous subgroup	3.5154	0
47	non-continuous subgroup	3.6468	0
48	non-continuous subgroup	5.7166	0
49	non-continuous subgroup	5.8152	0
50	non-continuous subgroup	6.0123	0
51	non-continuous subgroup	6.1109	0
52	non-continuous subgroup	6.2423	0
53	non-continuous subgroup	6.3409	0
54	non-continuous subgroup	6.4723	0
55	non-continuous subgroup	8.0493	1
56	non-continuous subgroup	8.1807	0
57	non-continuous subgroup	8.9035	0
58	non-continuous subgroup	10.1191	0
59	non-continuous subgroup	10.3162	0
60	non-continuous subgroup	10.3819	1
61	non-continuous subgroup	11.499	0
62	non-continuous subgroup	11.7618	1
63	non-continuous subgroup	14.0287	0
64	non-continuous subgroup	16.6242	0
65	non-continuous subgroup	18.1027	1

## Sheet: iPFS
Subject ID	Group	iPFS(months)	iPFS status(censor=0,event=1)
1001	sintilimab group	9.72485	0
1004	sintilimab group	24.3778	1
1008	sintilimab group	11.7618	1
1009	sintilimab group	2.89117	0
1013	sintilimab group	0.591376	0
1016	sintilimab group	2.3655	0
1020	sintilimab group	1.31417	0
2001	sintilimab group	7.72074	1
2002	sintilimab group	1.97125	0
2005	sintilimab group	11.8932	1
2007	sintilimab group	6.2423	0
4001	sintilimab group	3.28542	0
4006	sintilimab group	4.10678	1
4007	sintilimab group	2.82546	0
4009	sintilimab group	3.5154	0
4010	sintilimab group	4.36961	1
4012	sintilimab group	8.77207	0
5003	sintilimab group	1.44559	1
5006	sintilimab group	4.10678	1
6004	sintilimab group	2.75975	0
6005	sintilimab group	9.69199	1
9004	sintilimab group	0.427105	0
9005	sintilimab group	2.56263	0
10001	sintilimab group	1.44559	1
10002	sintilimab group	1.21561	1
10006	sintilimab group	0.229979	0
10007	sintilimab group	1.577	1
10008	sintilimab group	2.98973	1
10010	sintilimab group	10.1191	0
10014	sintilimab group	0.0328542	1
10015	sintilimab group	2.75975	1
10016	sintilimab group	4.3039	1
10018	sintilimab group	0.0328542	1
10021	sintilimab group	9.49487	0
10022	sintilimab group	8.77207	0
11002	sintilimab group	2.85832	0
11009	sintilimab group	9.85626	0
11012	sintilimab group	2.56263	0
11019	sintilimab group	11.4004	0
11020	sintilimab group	1.08419	0
11021	sintilimab group	7.62218	0
11022	sintilimab group	6.2423	0
11023	sintilimab group	1.67556	0
12004	sintilimab group	2.79261	0
13001	sintilimab group	8.77207	1
13003	sintilimab group	1.24846	1
14003	sintilimab group	2.66119	0
14004	sintilimab group	1.44559	1
15001	sintilimab group	1.34702	1
17002	sintilimab group	4.10678	1
17003	sintilimab group	1.54415	0
17008	sintilimab group	1.44559	1
17010	sintilimab group	2.43121	0
18001	sintilimab group	1.87269	0
18002	sintilimab group	1.21561	0
20002	sintilimab group	2.79261	0
20006	sintilimab group	7.3922	0
20008	sintilimab group	1.97125	0
20010	sintilimab group	0.919918	0
21001	sintilimab group	20.2382	1
21002	sintilimab group	1.34702	1
21004	sintilimab group	0.0328542	1
21009	sintilimab group	2.7269	0
22001	sintilimab group	6.47228	0
23001	sintilimab group	2.75975	1
25001	sintilimab group	3.44969	0
25003	sintilimab group	4.10678	0
25006	sintilimab group	2.79261	1
25007	sintilimab group	3.31828	0
25008	sintilimab group	7.06366	0
25010	sintilimab group	2.7269	0
25011	sintilimab group	6.80082	0
27002	sintilimab group	2.13552	0
27003	sintilimab group	15.54	0
27005	sintilimab group	2.85832	0
27006	sintilimab group	3.64682	0
27008	sintilimab group	3.64682	0
27009	sintilimab group	11.8604	1
28001	sintilimab group	2.43121	0
28005	sintilimab group	1.47844	1
28009	sintilimab group	11.7618	1
29001	sintilimab group	3.35113	0
29002	sintilimab group	5.15811	0
29004	sintilimab group	0.0328542	1
29011	sintilimab group	3.84394	0
29013	sintilimab group	4.10678	0
30001	sintilimab group	1.11704	0
31002	sintilimab group	7.58932	0
31003	sintilimab group	2.56263	0
34001	sintilimab group	4.33676	0
38001	sintilimab group	2.66119	1
39001	sintilimab group	1.41273	1
39005	sintilimab group	1.34702	0
39008	sintilimab group	3.71253	0
39013	sintilimab group	11.6961	1

## Sheet: Neutrophil count & lymphocyte c
Subject	Group	Neutrophil count at baseline (*10^9/L)	Neutrophil count at at 6 weeks post- treatment(*10^9/L)	Lymphocyte count at baseline(*10^9/L)	Lymphocyte count at at 6 weeks post- treatment(*10^9/L)
1001	sintilimab group	3.1	2.52	1.5	1.93
1004	sintilimab group	3.8	4.6	1.5	2.3
1008	sintilimab group	2.16	1.99	1.2	1.44
1009	sintilimab group	4.1	7.25	1.7	2.43
1013	sintilimab group	5.2		0.5
1016	sintilimab group	3.3	7.54	1.3	1.74
1020	sintilimab group	4.3		0.9
2001	sintilimab group	4.5	4.21	1.54	1.49
2002	sintilimab group	8.92		1.62
2005	sintilimab group	4.47	5.15	1.05	1.27
2007	sintilimab group	4.92	3.66	0.91	0.79
4001	sintilimab group	1.9	3.3	1.35	0.96
4006	sintilimab group	4.9	4.2	0.99	0.93
4007	sintilimab group	7.8	9.8	1.13	1.04
4009	sintilimab group	2.8		1.1
4010	sintilimab group	4.6	5.2	1.43	1.2
4012	sintilimab group	4.2	4.2	0.61	0.8
5003	sintilimab group	9.64	5.66	3.09	1.31
5006	sintilimab group	5.58	4.74	1.49	1.26
6004	sintilimab group	3.1		0.55
6005	sintilimab group	2.3	2.89	1.54	1.57
9004	sintilimab group	5.15		1.03
9005	sintilimab group	1.78	2.61	0.74	0.83
10001	sintilimab group	3.68	4.56	1.98	1.86
10002	sintilimab group	8.99	4.2	0.77	0.72
10006	sintilimab group	10.43		0.54
10007	sintilimab group	2.71	2.24	1.2	0.87
10008	sintilimab group	2.98	3.2	1.31	0.55
10010	sintilimab group	3.22	3.45	0.66	1.48
10014	sintilimab group	3.2		1.29
10015	sintilimab group	1.98	1.74	1.99	2.21
10016	sintilimab group	2.07	1.92	1.37	1.34
10018	sintilimab group	3.46		1.95
10021	sintilimab group	3.77	3.06	1.36	1.63
10022	sintilimab group	2.65	3	1.6	1.41
11002	sintilimab group	3.08	7.43	2.7	2.59
11009	sintilimab group	3.46	2.44	2.12	3.61
11012	sintilimab group	5.47	6.53	0.71	1.02
11019	sintilimab group	3.16	3.3	1.37	1.42
11020	sintilimab group	3.39		0.66
11021	sintilimab group	1.76	2.1	2.18	1.86
11022	sintilimab group	2.29	2.93	0.68	0.83
11023	sintilimab group	6.19	5.56	2.08	2.2
12004	sintilimab group	6.7	7.5	1.1	0.8
13001	sintilimab group	2.05	1.8	1.05	1.43
13003	sintilimab group	4.18		0.62
14003	sintilimab group	10.31	12.25	3.04	2.2
14004	sintilimab group	7.01		1.9
15001	sintilimab group	5.9		1.3
17002	sintilimab group	4.08	2.97	1.97	1.46
17003	sintilimab group	3.73		1.16
17008	sintilimab group	2.12		0.77
17010	sintilimab group	6.6		1.62
18001	sintilimab group	5.44	5.58	1.31	1.42
18002	sintilimab group	6.13		1.41
20002	sintilimab group	13.49	1.91	0.99	0.75
20006	sintilimab group	3.94	3.98	1.58	1.07
20008	sintilimab group	4.47	4.45	1.58	1.08
20010	sintilimab group	4.17		0.81
21001	sintilimab group	4.73	2.53	0.87	1.03
21002	sintilimab group	3.65		0.75
21004	sintilimab group	3.11		0.83
21009	sintilimab group	1.61	2.15	1.35	0.83
22001	sintilimab group	6.65	8.16	1.88	1.81
23001	sintilimab group	2.96	3.09	1.14	1.41
25001	sintilimab group	3.15	4.13	0.73	0.74
25003	sintilimab group	3.82	3.49	0.89	0.81
25006	sintilimab group	1.63	2.42	1.13	0.62
25007	sintilimab group	3.66	3.98	0.86	0.81
25008	sintilimab group	4.14	2.85	1.08	1
25010	sintilimab group	2.38	2.28	1.19	1.26
25011	sintilimab group	3.3		1.14
27002	sintilimab group	3.01	4.64	0.53	0.58
27003	sintilimab group	2.23	2.84	0.81	0.62
27005	sintilimab group	6.48	5.38	0.71	1.75
27006	sintilimab group	5.39	6.17	0.74	0.56
27008	sintilimab group	5.88		2.08
27009	sintilimab group	2.48	2.8	0.83	1.04
28001	sintilimab group	3.84	3.04	1.85	1.47
28005	sintilimab group	3.91	4.76	1.97	1.46
28009	sintilimab group	4.76	4.35	1.28	1.23
29001	sintilimab group	2.9		1.1
29002	sintilimab group	3.3	5.4	1.1	1.2
29004	sintilimab group	5.2		2.2
29011	sintilimab group	4.6	7.3	2.5	2.9
29013	sintilimab group	5.5	6.2	1.3	1.5
30001	sintilimab group	4.07		0.91
31002	sintilimab group	2.98	3.48	1.18	0.96
31003	sintilimab group	5.56		1.32
34001	sintilimab group	3.19	5.99	1.92	2.3
38001	sintilimab group	18.09	5.62	0.72	0.71
39001	sintilimab group	5.9	12.9	1.31	0.75
39005	sintilimab group	3.5	4.4	0.8	1.09
39008	sintilimab group	3.1		1.19
39013	sintilimab group	4.2	4.2	0.91	1
1002	chemotherapy group	2.49	2.7	2.22	2.7
1003	chemotherapy group	5.75		0.55
1005	chemotherapy group	2.8	5.76	0.6	0.43
1010	chemotherapy group	8.1		0.6
1011	chemotherapy group	2.72	1.8	2.08	2.8
1014	chemotherapy group	3.4		1.2
1015	chemotherapy group	5.24		0.82
1017	chemotherapy group	2.59		1.22
1018	chemotherapy group	2.5	1.8	0.2	0.6
2003	chemotherapy group	2.77	2.01	0.77	0.6
2006	chemotherapy group	2.55		0.77
2008	chemotherapy group	2.08	1.79	0.6	0.63
2009	chemotherapy group	3.74	1.83	1.11	1.25
3001	chemotherapy group	2.8	2.27	2.19	2.22
4011	chemotherapy group	3.8		1.48
5002	chemotherapy group	1.73	1.64	1.37	1.6
5004	chemotherapy group	7.18	4.09	1.33	1.23
5005	chemotherapy group	5.95	1.61	0.27	0.22
5008	chemotherapy group	2.82	0.81	0.74	0.55
5011	chemotherapy group	2.68		1.1
6001	chemotherapy group	3.17	3.04	1.04	0.97
6002	chemotherapy group	2.02	2.17	1.63	1.31
9001	chemotherapy group	2.29	2.39	0.95	1.69
9002	chemotherapy group	6.87	3.29	1.11	1.45
9003	chemotherapy group	3.33		0.89
10003	chemotherapy group	8.25		0.67
10004	chemotherapy group	3.44	8.83	1.99	1.51
10005	chemotherapy group	2.99	2.09	0.59	0.8
10012	chemotherapy group	4.82	1.18	4.98	4.03
10013	chemotherapy group	5.39		1.32
10019	chemotherapy group	4.15	1.95	0.35	0.74
10023	chemotherapy group	2.31	1.71	0.94	0.73
11005	chemotherapy group	4.3	2.6	1.9	1.68
11006	chemotherapy group	3.98		0.69
11007	chemotherapy group	6.38	5.2	0.85	0.7
11008	chemotherapy group	3.35		0.55
11013	chemotherapy group	3.15	2.32	0.89	0.83
11014	chemotherapy group	4.83	2.74	2.3	2.02
11024	chemotherapy group	8.02		1.04
11027	chemotherapy group	3.68	3.09	1.52	1.15
12002	chemotherapy group	3.9	4.5	0.9	0.4
12003	chemotherapy group	6.7		1.1
12007	chemotherapy group	6		1
13002	chemotherapy group	7.66		1.14
14005	chemotherapy group	6.21		1.83
15002	chemotherapy group	4.8	3.6	0.9	1
15004	chemotherapy group	2.5	3.3	1.4	1.5
16002	chemotherapy group	2.31	1.54	1.47	1.8
16003	chemotherapy group	7.89		0.75
17001	chemotherapy group	5.64	2.65	1.11	1.08
17004	chemotherapy group	6.88		0.76
17005	chemotherapy group	8.17		1.63
17007	chemotherapy group	6.01	3.67	0.59	0.52
18003	chemotherapy group	2.53	2.82	0.78	0.98
20007	chemotherapy group	4.05	2.79	1.18	0.96
21003	chemotherapy group	2.49	2.02	1.22	0.99
21006	chemotherapy group	5.38	2.99	1.2	0.63
25002	chemotherapy group	3.9	3.73	1.73	1.45
25004	chemotherapy group	5.91	3.08	3.63	2.63
25009	chemotherapy group	2.13		1.04
26001	chemotherapy group	3.85	3.44	1.49	1.65
27001	chemotherapy group	5.16	3.64	0.64	0.71
27004	chemotherapy group	3.58		0.68
27007	chemotherapy group	2.41	5.2	0.72	0.63
27011	chemotherapy group	2.78		0.76
28008	chemotherapy group	3.17		0.9
29005	chemotherapy group	3.4		1
29006	chemotherapy group	3.1	2.1	1.7	1.5
29007	chemotherapy group	3.6		1
29008	chemotherapy group	7.8	8.2	1.6	1.5
29012	chemotherapy group	3.7		1.7
31001	chemotherapy group	10.69		1.11
39002	chemotherapy group	2.2	5	1.62	2.11
39003	chemotherapy group	3.7		1.68
39004	chemotherapy group	5.5	4.2	0.96	0.8
39006	chemotherapy group	3.3	15.9	1.5	1.53
39007	chemotherapy group	3.4	3.6	0.91	0.92
39009	chemotherapy group	3.9	2.1	2.18	1.14
39012	chemotherapy group	3.7		0.45
1006	chemotherapy group	7.26	6.8	0.67	1
1007	chemotherapy group	3.44	4.7	1.68	1.8
3003	chemotherapy group	3.55		1.1
4005	chemotherapy group	2.9	2.8	0.78	0.65
5009	chemotherapy group	3.2		0.39
11001	chemotherapy group	4	3.81	0.9	0.89
11016	chemotherapy group	2.89	1.85	1.16	1.1
11017	chemotherapy group	2.91	3.23	1.15	0.76
14006	chemotherapy group	6.86	3.85	1.52	1.94
16001	chemotherapy group	5.33		1.8
17013	chemotherapy group	4.39		1.3
20003	chemotherapy group	2.12	1.42	1.06	0.89
20009	chemotherapy group	1.84	3.09	0.72	0.86
23002	chemotherapy group	7.12	7.83	0.78	0.93
29009	chemotherapy group	3.3		0.5
39014	chemotherapy group	2.4		0.78

## Sheet: RNA-seq
gene_id	gene_symbol	gene_tye	gene_locus	1001	1009	1013	1016	1020	2002	2005	4007	4010	4012	5003	5006	6004	6005	9005	10001	10002	10006	10008	10010	10015	10018	10021	10022	11002	11012	11019	11022	12004	13001	14003	14004	17002	17003	17010	18001	20006	20008	21002	21004	21009	25001	25003	25006	25007	25010
ENSG00000278267	MIR6859-1	miRNA	1:17369_17436_-	0	9.312	312.945	19.016	0	17.564	0	0	10.807	56.473	34.594	29.82	48.045	0	95.216	52.873	81.488	0	12.995	8.779	34.578	0	0	157.202	0	0	0	90.407	0	98.512	43.854	95.142	33.015	148.405	29.914	108.777	56.404	39.809	0	105.488	170.374	62.595	49.645	0	25.644	160.763
ENSG00000186092	OR4F5	protein_coding	1:65419_71585_+	0	0	0	0	0	0	0	0	0	0	0	0	0	0	0	0	0	0	0	0	0	0	0	0	0	0	0	0	0	0	0	0	0	0	0	0	0	0	1.611	0	0	0	0	0	0	0
ENSG00000233750	CICP27	processed_pseudogene	1:131025_134836_+	0	1.329	52.604	0.339	19.76	0.94	7.554	3.754	2.024	1.511	3.085	4.92	13.59	19.423	2.289	1.782	9.41	6.716	10.895	28.031	19.584	0.573	3.958	4.051	19.46	7.245	7.48	2.553	39.37	11.22	1.252	15.161	9.675	15.282	0.64	20.286	20.727	8.166	8.536	14.909	19.755	18.61	17.357	1.919	2.196	18.31
ENSG00000268903	AL627309.6	processed_pseudogene	1:135141_135895_-	0	7.548	418.451	8.564	141.936	53.391	146.327	41.993	46.723	36.452	60.756	45.658	136.616	74.718	85.758	55.557	90.003	31.72	140.45	92.508	284.185	0	14.106	45.622	0	79.809	23.882	25.785	376.05	234.783	9.48	99.973	216.216	69.261	24.248	154.082	139.194	123.697	29.384	74.546	69.75	40.404	60.81	44.873	46.193	140.338
ENSG00000269981	AL627309.7	processed_pseudogene	1:137682_137965_-	0	55.74	561.979	40.979	404.673	157.707	202.778	22.722	192.784	123.949	124.245	98.175	354.969	0	273.579	143.476	296.774	61.063	409.162	330.005	813.447	0	18.75	87.826	236.829	226.902	64.967	30.666	1050.04	355.625	92.403	218.693	640.298	135.673	94.545	201.258	324.122	433.69	46.869	205.947	94.567	102.415	266.263	184.361	175.607	494.482
ENSG00000273874	MIR6859-2	miRNA	1:187891_187958_-	0	0	0	0	0	0	0	0	0	0	0	0	0	0	0	0	0	0	0	8.779	0	0	0	0	0	0	0	0	0	0	0	0	0	0	0	0	0	0	0	0	0	0	0	0	0	0
ENSG00000236679	RPL23AP24	processed_pseudogene	1:347982_348366_-	0	0	0	0	0	0.776	0	0	0	0	0	0	0	0	0	1.038	0	0	0	0	0	0	0	0	0	0	0	0	0	0	0	0	0	0	0	0	0	0	0	0	0	0	0	0	0	0
ENSG00000233653	CICP7	processed_pseudogene	1:487101_489906_+	0	0	0	0	0	0	0	0	0	0	0	0	0	0	0	0	0	0	0	0	0	0	0	0	0	0	0	0	0	0	0	0	0	0	0	0	0	0	0	0.223	0	0	0	0	0	0
ENSG00000268663	WBP1LP6	processed_pseudogene	1:674842_675265_+	0	0	0	1.017	0	0	0	0	5.2	1.51	0	0	0	0	0	0	0	0	0	0	0	0	0	0	0	0	0	0	18.388	0	0	0	1.513	0	0	0	0	0	5.232	0	0	0	0	0	0	0
ENSG00000229376	CICP3	processed_pseudogene	1:722092_724903_+	0	2.579	12.002	2.634	15.815	1.824	2.872	2.057	3.143	1.825	5.27	2.065	5.893	0	2.064	1.953	2.257	0.673	4.679	2.188	6.465	0	15.545	1.451	0	6.477	3.245	3.13	8.998	5.037	6.074	8.784	3.788	4.297	0.663	5.478	10.624	3.859	5.121	7.192	21.022	2.312	7.975	0.784	0	32.369
ENSG00000187634	SAMD11	protein_coding	1:923928_944581_+	0	1.876	9.697	5.068	35.338	8.871	7.701	14.758	2.573	3.217	2.534	8.827	10.264	0	25.167	44.534	3.717	4.077	1.666	4.554	13.033	1.373	27.802	17.697	1.776	14.948	3.538	2.575	2.333	4.116	3.266	10.956	4.203	10.293	10.553	20.642	7.78	25.148	7.301	3.417	23.539	7.514	3.394	17.347	3.193	19.398
ENSG00000188976	NOC2L	protein_coding	1:944203_959309_-	70.877	44.497	91.305	82.393	342.369	62.429	66.217	106.372	82.51	61.171	68.677	73.221	56.32	62.844	57.271	107.093	30.084	49.149	117.089	88.24	77.439	140.925	42.548	89.063	56.943	188.518	44.459	96.51	43.26	101.982	125.308	82.312	129.672	93.555	90.434	108.56	84.355	70.364	50.299	58.502	207.85	46.727	46.546	53.004	59.77	121.245
ENSG00000187961	KLHL17	protein_coding	1:960584_965719_+	1.273	14.812	47.738	31.641	86.879	21.781	37.259	43.826	40.037	18.123	24.617	44	29.736	67.281	33.315	35.227	11.49	9.913	39.233	35.644	58.168	49.607	31.414	63.244	28.921	39.024	36.203	30.906	15.598	67.009	39.284	58.676	53.304	25.201	27.047	20.386	40.019	42.7	13.315	30.824	46.518	24.346	22.963	14.101	15.511	88.841
ENSG00000187583	PLEKHN1	protein_coding	1:966482_975865_+	20.398	23.245	48.451	41.837	176.261	32.654	43.144	65.681	35.382	28.908	32.552	69.762	20.093	69.119	51.075	19.732	8.912	24.443	91.203	79.165	33.329	9.451	11.258	91.313	40.112	30.883	127.742	51.3	75.172	97.849	39.203	80.575	137.088	52.368	71.545	82.197	37.816	42.793	38.659	72.433	144.026	28.087	36.723	42.028	18.031	8.081
ENSG00000187642	PERM1	protein_coding	1:975204_982093_-	11.09	1.613	19.537	3.526	9.06	2.483	7.802	3.988	1.725	2.403	8.991	19.511	0.501	6.619	4.417	2.196	1.134	2.215	11.791	8.886	3.469	0	1.785	18.476	10.081	13.131	29.916	3.916	22.74	14.304	4.239	11.626	4.344	3.568	5.183	20.199	4.783	8.168	4.958	24.936	46.891	4.566	4.165	1.859	1.497	0.902
ENSG00000188290	HES4	protein_coding	1:998962_1000172_-	73.128	61.348	51.922	107.76	170.622	50.885	49.478	88.508	93.029	80.65	35.272	51.162	56.388	30.499	123.221	96.991	34.311	14.049	68.16	23.41	84.073	19.22	34.036	128.776	13.975	31.854	33.977	27.772	35.595	89.745	50.734	56.215	89.796	32.009	138.425	123.707	77.085	91.131	20.044	44.073	28.244	28.025	26.282	63.832	21.32	44.131
ENSG00000187608	ISG15	protein_coding	1:1001138_1014540_+	84.287	221.541	105.437	225.999	213.693	47.595	107.219	142.888	185.293	197.302	25.941	12.705	47.023	45.949	79.302	21.626	237.551	9.107	315.816	59.845	89.575	16.432	109.881	77.397	11.403	39.013	355.433	80.891	51.129	61.215	218.239	55.562	65.107	53.803	110.527	93.029	42.872	84.805	92.297	534.359	12.406	40.538	31.474	49.209	62.409	47.209
ENSG00000231702	AL645608.3	processed_pseudogene	1:1008076_1008229_-	0	4.112	0	16.794	30.255	1.939	0	12.753	2.386	8.312	0	3.292	0	0	9.14	7.782	0	0	8.607	0	0	0	0	7.713	0	0	10.892	9.98	0	3.346	0	0	12.495	0	23.776	78.597	0	0	33.613	14.332	10.259	0	0	5	2.265	10.921
ENSG00000188157	AGRN	protein_coding	1:1020120_1056118_+	144.39	167.291	351.159	223.421	421.125	134.955	248.946	476.594	317.909	493.723	135.713	225.279	311.136	221.043	273.166	397.993	195.435	69.117	454.489	214.5	292.566	250.125	154.185	221.181	273.305	419.847	182.49	101.736	130.109	483.724	393.376	163.289	353.953	134.129	428.317	364.547	284.524	300.697	126.082	304.794	338.793	162.432	135.251	128.481	292.047	568.797
ENSG00000237330	RNF223	protein_coding	1:1070967_1074306_-	70.366	17.996	209.357	40.609	21.253	42.903	6.186	4.43	86.448	28.633	21.047	25.347	11.791	81.649	29.336	5.887	4.912	15.212	90.459	92.685	19.491	0	5.605	40.008	71.32	36.559	111.012	67.409	246.543	99.533	5.964	46.309	19.243	54.803	11.991	69.721	17.159	26.714	34.25	124.006	70.677	35.844	31.626	117.523	9.912	4.205
ENSG00000131591	C1orf159	protein_coding	1:1081818_1116361_-	6.959	11.047	11.433	28.968	48.049	14.523	25.021	17.975	22.943	12.136	19.135	22.495	23.276	10.285	19.503	34.87	23.395	6.903	30.065	21.767	28.59	19.615	14.787	34.781	24.081	35.117	18.372	11.007	24.747	36.596	27.302	23.3	37.26	15.156	30.719	39.307	22.011	18.299	14.105	30.892	26.026	10.188	15.529	17.018	9.45	49.367
ENSG00000207730	MIR200B	miRNA	1:1167104_1167198_+	812.47	86.649	0	431.04	1299.67	81.72	68.043	64.975	65.755	141.48	445.711	261.474	348.811	408.243	74.081	197.639	116.656	26.078	506.945	157.092	235.134	494.592	0	1925.4	0	0	211.872	53.927	150.456	867.862	207.177	376.829	405.112	202.796	64.236	927.256	460.253	227.957	85.625	499.509	997.789	59.74	326.922	178.31	55.067	584.215
ENSG00000207607	MIR200A	miRNA	1:1167863_1167952_+	597.262	84.427	127.318	320.886	888.7	53.083	0	15.587	53.077	92.449	182.962	174.613	326.703	861.847	34.407	133.161	55.088	45.878	368.194	86.226	137.161	242.823	0	963.396	175.842	0	51.252	51.231	158.815	343.529	152.418	311.502	281.515	0	81.366	791.982	413.376	135.349	82.166	141.011	667.04	70.941	142.535	128.33	58.126	392.427
ENSG00000198976	MIR429	miRNA	1:1169005_1169087_+	0	160.208	0	576.452	1178.83	133.107	148.68	50.706	146.096	138.802	425.126	250.416	534.196	0	47.483	336.913	182.714	0	814.463	431.531	205.388	421.283	0	1946.19	0	0	75.783	185.172	320.935	782.252	402.404	597.599	540.963	276.329	83.327	1118.03	596.111	154.918	89.095	591.672	1167.43	213.678	349.785	218.006	100.845	805.456
ENSG00000162571	TTLL10	protein_coding	1:1173884_1197935_+	17.8	1.242	14.183	56.655	31.864	1.855	11.048	5.642	1.742	6.696	7.307	21.547	33.114	29.972	6.075	1.567	6.532	1.215	20.297	51.429	4.132	9.11	2.612	72.814	9.217	11.356	3.29	11.725	4.567	37.234	38.416	29.685	9.07	10.123	3.724	37.046	57.058	14.161	10.518	28.505	37.449	12.641	23.731	5.476	5.53	63.443
ENSG00000186891	TNFRSF18	protein_coding	1:1203508_1206592_-	0	21.909	134.955	138.831	265.368	38.775	66.27	38.592	43.479	62.609	14.068	151.367	90.114	141.572	106.543	13.822	25.539	9.525	59.641	169.574	96.675	58.346	53.076	152.718	21.548	71.141	16.479	40.486	28.031	119.083	88.151	93.226	57.813	41.148	46.053	56.587	94.207	78.342	53.701	40.07	96.054	33.637	53.933	42.923	48.418	48.494
ENSG00000186827	TNFRSF4	protein_coding	1:1211340_1214153_-	0	14.669	18.434	52.008	23.986	8.358	37.248	18.777	23.291	6.59	8.704	53.173	19.972	13.613	59.78	19.794	15.295	7.44	13.647	12.869	73.763	19.337	48.83	31.337	12.412	0	4.048	7.088	12.542	18.238	16.887	63.42	21.051	11.364	21.598	34.401	25.051	20.903	18.321	12.96	6.439	10.956	22.158	12.635	5.947	21.239
ENSG00000078808	SDF4	protein_coding	1:1216908_1232067_-	58.821	60.789	86.534	97.731	167.556	79.13	94.146	150.701	86.717	80.559	60.543	89.745	78.231	72.376	117.726	100.934	50.527	43.846	93.086	85.779	104.384	97.481	77.531	120.443	50.456	190.977	47.991	63.811	66.033	101.484	142.178	93.798	173.846	71.082	130.356	87.596	107.445	147.852	43.372	104.71	168.493	69.364	80.501	59.748	54.932	138.455
ENSG00000176022	B3GALT6	protein_coding	1:1232237_1235041_+	151.834	74.043	182.077	148.444	185.205	45.667	133.031	100.126	43.23	51.796	62.059	110.786	122.961	61.59	81.593	166.772	49.906	44.161	126.17	79.594	100.382	17.53	81.948	135.924	53.246	170.063	63.385	40.546	21.078	125.287	93.131	89.03	236.676	54.783	109.648	117.467	102.962	92.163	36.909	77.309	90.866	56.905	81.357	46.528	53.091	250.476
ENSG00000184163	C1QTNF12	protein_coding	1:1242446_1246722_-	55.507	4.13	19.731	128.236	68.932	10.755	7.833	20.211	8.233	6.898	4.003	73.324	13.634	26.998	29.7	7.591	10.256	5.153	19.423	162.02	12.17	0	14.599	60.971	0.281	29.906	9.99	10.752	9.397	23.529	13.024	44.403	19.192	18.083	53.882	35.281	52.213	30.709	13.422	18.153	121.721	7.444	19.148	9.936	7.122	50.321
ENSG00000160087	UBE2J2	protein_coding	1:1253909_1273885_-	60.559	24.916	48.822	43.991	61.814	33.318	50.577	38.953	29.736	32.26	51.188	42.433	50.131	44.611	37.009	43.298	30.96	26.582	51.881	38.347	55.457	56.975	32.393	62.426	34.726	71.796	45.682	29.134	44.265	72.293	44.45	55.083	81.07	36.673	37.447	47.17	37.544	42.344	21.644	49.409	63.044	30.233	39.851	21.894	28.635	73.662
ENSG00000162572	SCNN1D	protein_coding	1:1280436_1292029_+	26.364	4.525	16.688	40.68	23.504	7.751	17.972	11.117	9.23	3.901	8.777	12.147	14.715	8.893	11.894	28.507	6.406	4.079	7.662	22.962	18.41	6.431	10.82	32.955	16.84	8.883	46.45	5.438	6.965	63.687	5.579	24.795	13.044	7.28	17.83	16.396	5.24	13.158	13.756	78.172	14.611	13.197	8.728	10.763	15.871	19.09
ENSG00000131584	ACAP3	protein_coding	1:1292390_1309609_-	69.155	31.123	182.977	110.185	272.034	60.304	118.822	118.258	92.604	54.716	102.815	139.194	133.428	186.447	124.208	104.593	57.496	50.725	183.171	167.859	116.421	55.154	101.34	286.683	35.466	82.521	143.494	167.636	103.071	233.776	108.326	169.493	142.644	105.252	148.517	161.252	110.273	139.364	83.728	202.761	441.007	101.661	107.64	88.361	45.698	59.621
ENSG00000169972	PUSL1	protein_coding	1:1308597_1311677_+	18.174	16.456	27.684	24.876	53.569	16.319	33.689	16.514	22.4	14.31	22.027	20.925	21.762	74.786	14.256	17.176	13.933	7.89	37.066	28.519	25.162	6.055	20.86	37.224	12.475	33.264	26.844	19.874	38.736	38.896	33.964	46.486	48.723	22.791	17.725	52.813	24.627	21.856	11.87	44.708	67.927	10.167	18.45	13.61	8.931	32.541
ENSG00000127054	INTS11	protein_coding	1:1311585_1324691_-	19.78	20.799	40.737	43.382	70.521	26.432	34.009	34.264	31.755	25.404	35.088	32.809	28.139	24.357	29.861	51.194	18.573	18.308	59.563	27.462	42.382	42.205	28.928	58.595	20.065	47.251	24.9	25.161	24.747	51.327	51.111	46.592	95.333	31.243	42.925	36.214	39.204	36.701	19.553	38.64	69.702	25.797	30.276	22.619	21.892	69.542
ENSG00000224051	CPTP	protein_coding	1:1324756_1328896_+	73.562	52.423	61.583	96.847	72.377	59.547	80.78	69.833	64.766	46.157	37.971	51.737	57.231	73.434	49.838	53.979	40.925	22.145	174.271	77.397	76.827	81.647	32.348	100.809	27.554	76.913	80.46	55.352	94.215	127.851	77.949	77.706	279.215	75.237	122.335	101.014	60.812	69.948	31.767	99.266	144.506	38.786	58.359	67.656	44.764	128.622
ENSG00000169962	TAS1R3	protein_coding	1:1331280_1335314_+	62.271	13.302	56.763	29.274	95.642	23.458	21.815	26.079	23.158	16.76	15.57	28.739	23.907	16.234	30.622	19.198	10.323	14.496	64.972	29.375	26.727	13.836	61.551	68.701	27.04	39.978	33.788	28.748	41.319	62.577	28.834	58.211	40.055	37.224	18.966	55.73	24.172	41.092	23.621	74.947	83.652	28.581	36.333	34.787	9.735	62.312
ENSG00000107404	DVL1	protein_coding	1:1335276_1349418_-	68.767	63.112	180.288	103.53	219.369	78.609	95.536	117.987	112.327	74.292	68.131	98.647	66.161	132.031	77.328	93.6	37.053	33.447	163.956	109.476	111.462	123.252	71.992	149.695	53.042	136.909	136.915	90.939	118.12	229.751	143.926	121.356	283.958	109.655	139.461	117.766	95.463	129.469	53.209	148.949	252.611	72.153	70.962	82.451	84.043	219.529
ENSG00000162576	MXRA8	protein_coding	1:1352689_1361777_-	27.754	38.251	93.233	38.492	108.851	85.047	149.54	156.225	58.871	27.768	42.333	84.622	60.564	124.498	176.135	126.645	26.781	35.025	44.613	64.515	55.581	34.227	162.133	104.679	45.799	223.875	118.987	69.271	89.049	100.051	27.384	88.15	43.677	88.707	118.962	135.011	48.018	115.732	31.939	88.028	90.005	97.44	58.256	63.366	40.032	156.445
ENSG00000175756	AURKAIP1	protein_coding	1:1373730_1375495_-	43.223	60.499	97.631	69.735	129.043	79.724	74.747	94.73	74.202	84.975	65.497	67.899	68.804	33.067	69.8	95.539	52.652	32.916	113.048	57.386	122.15	106.004	42.138	61.615	51.891	129.752	103.481	100.75	35.798	109.19	162.215	92.658	162.143	68.698	98.965	63.854	88.804	119.204	37.278	81.668	124.553	49.9	51.845	57.997	46.917	82.933
ENSG00000223663	NDUFB4P8	processed_pseudogene	1:1378666_1379032_+	0	0	0	2.349	0	1.627	0	0	2.002	3.488	6.41	1.381	8.902	0	1.534	0	15.099	0	12.039	0	19.221	0	0	3.236	113.195	61.569	27.422	8.376	0	2.808	3.25	18.804	3.496	12.499	1.109	0	4.18	0	26.195	13.531	22.959	3.866	22.076	0	1.901	0
ENSG00000221978	CCNL2	protein_coding	1:1385711_1399335_-	131.438	47.746	133.307	84.007	259.055	58.833	115.243	99.262	74.123	66.442	171.783	86.756	115.668	136.051	91.887	88.468	45.736	89.414	100.813	78.861	135.145	73.285	116.884	141.179	118.772	159.523	103.398	80.928	59.584	116.985	85.501	96.964	217.982	91.277	91.401	120.735	64.874	86.207	70.738	102.105	121.147	84.479	102.544	42.806	49.765	108.034
ENSG00000242485	MRPL20	protein_coding	1:1401909_1407293_-	137.031	37.86	26.366	60.935	92.86	46.986	36.634	50.002	44.282	53.843	53.971	43.704	43.806	23.696	49.778	83.507	47.244	43.826	92.667	40.258	80.512	66.854	50.803	85.331	55.014	97.75	44.606	62.332	34.63	61.381	76.297	66.971	127.616	37.1	66.281	57.971	53.954	49.09	38.56	40.281	68.588	30.579	47.567	41.488	44.858	89.743
ENSG00000235098	ANKRD65	protein_coding	1:1418420_1421769_-	11.424	9.341	0	2.119	85.203	10.697	7.925	24.912	0.671	14.387	55.521	25.995	46.423	54.981	8.463	3.816	61.622	5.453	40.347	21.218	24.197	54.343	0.748	39.714	12.506	4.468	26.216	53.117	9.949	20.125	31.002	30.782	7.434	19.784	9.031	55.832	28.073	17.209	10.077	20.543	44.39	12.657	18.876	11.899	3.185	112.41
ENSG00000205116	TMEM88B	protein_coding	1:1426128_1427787_+	0	6.435	29.944	18.398	91.543	11.531	26.277	84.4	2.987	3.903	21.516	53.579	27.51	0	15.449	18.675	43.865	10.071	63.76	55.813	51.376	108.826	41.489	140.019	14.073	0	64.775	59.353	0	48.178	26.669	103.444	14.993	68.06	76.074	124.374	95.107	28.886	0	31.402	86.698	7.209	35.679	11.737	8.506	293.979
ENSG00000179403	VWA1	protein_coding	1:1434861_1442882_+	12.71	68.232	56.867	53.254	179.125	106.446	72.973	141.81	36.578	117.56	79.938	61.222	62.084	68.145	110.065	92.25	43.547	69.791	112.412	87.326	182.529	92.071	59.869	149.294	45.732	86.374	95.827	105.102	56.795	111.052	133.207	64.511	205.125	63.046	131.104	69.826	35.709	185.772	50.072	93.126	129.657	54.935	62.86	110.886	53.089	120.571
ENSG00000215915	ATAD3C	protein_coding	1:1449689_1470163_+	8.526	1.486	6.46	2.391	11.926	3.312	5.39	4.728	1.96	3.686	17.813	7.57	1.991	12.033	3.663	1.619	10.202	4.404	20.169	6.112	9.53	0	2.84	26.349	8.018	9.818	5.188	38.03	0	8.134	2.417	3.312	43.441	3.425	4.426	8.033	6.791	8.517	24.765	9.652	50.325	3.178	5.761	4.188	2.306	15.516
ENSG00000160072	ATAD3B	protein_coding	1:1471765_1497848_+	39	28.821	93.963	60.75	148.615	33.332	72.225	57.051	62.185	31.898	55.759	58.369	52.824	54.286	50.283	70.168	31.984	33.963	74.236	57.647	57.362	77.481	55.858	124.967	43.016	129.308	45.082	76.978	27.071	85.36	86.676	80.07	137.681	43.739	86.13	75.336	78.403	59.046	38.003	68.339	127.599	34.685	49.47	26.883	27.155	95.432
ENSG00000197785	ATAD3A	protein_coding	1:1512162_1534685_+	20.761	28.038	51.121	42.091	72.4	31.639	57.536	51.808	62.65	37.233	30.241	44.697	37.393	48.53	28.22	56.958	28.479	11.474	64.201	34.572	43.967	48.669	23.164	58.609	22.22	84.33	32.562	39.316	19.404	55.939	106.49	42.845	115.359	32.403	61.017	43.484	71.121	45.96	23.718	39.766	74.673	24.135	32.965	26.946	23.187	104.118
ENSG00000205090	TMEM240	protein_coding	1:1534778_1540624_-	0	8.842	5.397	7.357	101.811	6.254	7.75	16.325	4.419	4.717	5.931	20.647	5.793	1.368	13.868	6.663	3.846	4.485	18.51	20.377	17.558	29.246	10.672	46.533	0	22.399	3.741	21.065	14.869	22.786	16.194	20.244	12.44	29.181	19.41	40.169	18.002	29.926	8.892	31.035	16.342	21.464	12.309	9.259	3.247	67.847
ENSG00000160075	SSU72	protein_coding	1:1541673_1574863_-	170.029	83.747	126.653	119.045	160.965	81.604	99.695	85.956	82.574	85.266	88.953	78.933	92.928	115.306	84.416	132.617	72.13	88.866	170.688	78.665	125.879	175.657	100.947	157.662	105.012	178.708	115.963	95.169	96.006	99.564	155.684	123.372	253.694	114.001	94.896	90.149	78.95	105.292	63.751	88.569	132.903	78.729	102.204	82.534	94.559	110.511
ENSG00000274481	AL691432.3	processed_pseudogene	1:1583510_1583909_-	0	0	0	1.078	0	0	0	0	0	0	0	0	0	0	0	0	0	0	0	0	0	0	0	0	0	0	0	0	0	0	0	11.861	0	36.696	2.034	0	0	0	14.79	0	0	0	10.127	0	0	0
ENSG00000228594	FNDC10	protein_coding	1:1598012_1600135_-	0	68.567	73.601	39.167	49.356	24.602	61.144	26.287	42.558	13.56	9.968	36.756	42.848	11.62	40.954	127.142	13.731	6.998	172.448	43.844	69.466	10.804	22.981	71.019	15.833	32.309	22.901	27.738	49.553	46.58	30.326	15.636	314.07	0.864	153.232	25.644	13.724	79.655	22.979	35.591	23.058	12.692	23.523	46.402	55.171	3.563
ENSG00000197530	MIB2	protein_coding	1:1615415_1630610_+	20.735	19.267	42.001	40.988	122.532	25.725	48.612	50.176	40.553	16.844	40.09	44.153	33.857	33.899	51.277	40.939	20.178	21.36	47.995	47.762	42.599	56.938	41.36	83.521	19.952	81.663	26.309	29.979	27.755	59.414	59.997	79.36	82.095	35.559	70.3	56.666	51.887	47.869	24.648	45.854	101.303	39.828	30.574	21.295	20.842	102.935
ENSG00000189409	MMP23B	protein_coding	1:1632163_1635263_+	0	0.901	4.893	1.595	2.874	2.975	1.924	5.431	3.609	2.004	1.674	2.525	0	0	8.294	2.672	1.328	1.058	0.818	7.307	1.506	0	7.326	5.41	2.112	13.102	0	2.115	3.236	4.62	1.104	10.559	1.826	3.33	10.365	8.231	4.804	9.054	1.474	5.026	2.548	0.808	0.48	1.753	1.688	5.326
ENSG00000248333	CDK11B	protein_coding	1:1635227_1659012_-	25.006	20.788	29.934	42.887	73.908	33.578	37.568	56.317	27.566	16.127	40.984	42.92	30.779	27.414	39.156	61.49	29.269	31.273	45.996	54.581	42.236	37.289	41.66	41.216	18.8	71.699	25.782	43.375	28.439	42.44	60.286	61.793	72.686	30.316	46.98	62.548	46.611	43.947	34.18	38.136	70.897	39.02	40.442	24.114	26.515	54.608
ENSG00000189339	SLC35E2B	protein_coding	1:1659529_1692795_-	52.286	33.38	48.44	71.106	95.144	46.895	77.497	46.074	33.48	22.136	56.436	54.18	61.577	66.773	48.568	63.247	70.304	32.09	88.652	44.739	75.758	68.203	75.739	79.759	42.605	39.141	41.766	24.227	49.555	48.736	41.738	65.074	155.848	27.783	60.394	61.967	51.334	73.423	30.017	60.63	72.428	31.254	58.593	41.035	26.098	88.685
ENSG00000008128	CDK11A	protein_coding	1:1702379_1724357_-	0	1.284	1.604	1.748	2.992	0.747	1.231	1.897	1.217	0.433	2.226	1.885	1.136	1.668	0.742	1.593	1.203	0.726	2.539	0.444	3.536	0	0.36	0.883	0.669	1.471	1.276	1.143	0.395	0.731	1.774	2.945	2.471	0.899	1.43	1.182	1.348	1.555	2.599	2.984	1.744	1.678	1.323	0.937	0.566	2.018
ENSG00000215790	SLC35E2A	protein_coding	1:1724838_1745999_-	30.741	19.853	11.147	25.886	82.835	15.093	24.172	15.183	7.994	6.377	31.824	22.335	36.902	21.27	11.348	24.32	26.018	28.156	24.434	14.733	21.117	42.45	27.177	34.851	21.789	16.524	13.377	18.17	13.718	18.982	14.338	27.992	44.061	10.902	18.147	22.128	22.648	13.795	17.102	21.738	27.678	25.873	27.648	16.469	11.317	75.521
ENSG00000008130	NADK	protein_coding	1:1751232_1780457_-	32.588	51.901	75.586	72.819	131.69	44.851	111.371	62.696	49.369	34.42	57.909	60.917	96.416	65.055	67.63	67.229	46.078	36.447	105.819	61.771	130.103	74.468	84.924	82.707	58.696	60.448	55.639	46.267	59.518	80.029	99.044	147.249	158.439	60.225	67.183	82.239	81.937	68.898	42.1	83.19	116.699	66.041	80.444	38.659	39.807	104.481
ENSG00000078369	GNB1	protein_coding	1:1785285_1891117_-	157.615	159.998	159.938	173.687	287.914	161.509	130.453	240.611	183.333	168.112	214.589	96.745	150.886	98.988	174.535	223.98	161.149	197.883	243.727	140.037	184.065	286.808	203.974	118.321	208.506	315.833	124.106	190.521	107.929	108	185.418	107.214	351.137	141.321	176.833	151.347	132.439	192.527	90.634	123.11	221.234	166.219	163.108	144.357	233.372	149.107
ENSG00000169885	CALML6	protein_coding	1:1915108_1917296_+	0	2.19	17.454	8.323	44.981	1.807	6.605	3.719	2.541	0.369	1.356	7.159	7.532	14.225	5.273	9.786	8.321	1.428	8.276	8.774	4.066	27.711	2.813	16.43	10.832	0.241	2.538	3.248	2.808	5.643	10.313	9.819	18.208	3.569	8.676	18.797	14.369	3.706	8.524	3.498	18.97	2.658	3.113	1.997	0.704	6.058
ENSG00000178821	TMEM52	protein_coding	1:1917590_1919279_-	0	3.474	0	1.675	1.775	2.32	0	1.732	0.504	0.439	0.269	1.622	0.427	10.476	1.544	3.196	0.6	0	8.18	1.501	2.687	7.493	2.231	4.615	3.165	1.913	1.054	2.342	0	1.767	9.27	0.296	10.776	0	0.372	1.998	5.961	1.702	10.987	0.378	16.49	0.649	0.926	1.232	1.594	0.481
ENSG00000142609	CFAP74	protein_coding	1:1921951_2003837_-	10.303	0.305	5.329	0.494	7.911	0.774	7.899	4.6	0.199	0.27	0.213	3.117	1.097	0	0.781	0.409	2.321	0.498	2.717	0.324	0.532	3.689	1.177	4.94	0.537	8.021	0	0.772	3.016	0.714	0.431	1.638	0.29	0	0.907	1.135	0.254	0.449	12.749	2.195	6.952	1.711	1.465	0.278	0.547	0.634
ENSG00000187730	GABRD	protein_coding	1:2019329_2030758_+	12.248	0.737	2.814	0.274	1.766	0.347	0.435	1.633	0.408	0.068	0.871	0.751	0.79	2.051	1.37	1.585	0.139	0.262	0.678	0.126	0.28	2.37	3.333	0.503	3.035	1.062	0.444	0.217	0.894	0.491	0.442	0.183	4.886	0	0.753	0.036	0.223	0.573	4.929	0.438	1.56	0.525	0.393	0.081	0.738	0.289
ENSG00000067606	PRKCZ	protein_coding	1:2050411_2185395_+	39.016	14.582	38.708	43.547	93.727	11.911	20.098	27.788	24.883	10.835	20.799	30.785	17.786	63.555	16.69	38.032	11.514	7.528	32.918	32.773	20.306	48.456	10.037	42.17	25.355	17.667	24.286	24.931	23.601	44.395	33.848	43.781	49.063	41.941	23.562	39.13	34.148	19.018	19.615	29.045	85.398	10.794	20.87	12.296	17.067	63.573
ENSG00000162585	FAAP20	protein_coding	1:2184461_2212720_-	26.534	13.615	24.842	19.678	68.649	17.185	23.683	31.215	18.759	9.665	19.526	23.168	18.6	16.219	24.253	38.792	22.166	11.438	27.859	25.431	27.953	39.175	18.905	53.333	13.997	41.93	15.516	16.139	12.085	29.785	44.734	34.485	49.216	18.257	33.219	26.462	35.096	28.12	18.673	20.858	44.685	16.317	16.711	17.229	14.649	53.38
ENSG00000157933	SKI	protein_coding	1:2228319_2310213_+	249.778	127.382	136.45	192.008	359.342	177.664	298.658	271.296	187.469	120.988	124.871	200.145	142.594	170.68	260.93	610.76	144.111	178.803	294.329	159.148	258.654	422.111	340.614	258.329	173.453	484.175	147.772	121.359	147.831	239.315	176.396	151.091	496.462	150.577	244.109	200.099	154.905	418.529	106.261	171.432	498.987	156.965	136.295	239.651	157.787	494.953
ENSG00000116151	MORN1	protein_coding	1:2321253_2391707_-	29.513	15.053	7.129	16.791	66.277	8.037	18.27	16.242	6.268	4.142	22.98	23.427	15.612	25.166	9.468	23.56	15.436	9.091	11.733	11.555	13.405	22.142	14.87	25.146	12.026	49.509	19.48	6.198	4.912	17.019	21.285	16.41	74.087	21.559	15.725	24.852	13.41	12.199	15.835	15.72	41.41	7.595	12.742	7.592	7.384	15.768
ENSG00000157916	RER1	protein_coding	1:2391775_2405442_+	145.978	38.548	69.622	61.309	154.055	47.561	83.039	64.944	47.021	49.283	82.503	58.858	80.655	63.706	62.708	58.412	47.21	56.778	72.67	67.373	76.802	38.577	80.592	74.509	90.186	141.523	89.951	49.845	62.068	76.444	64.549	80.331	117.444	60.228	51.268	71.531	41.688	67.474	45.841	83.749	132.873	53.574	76.263	44.128	47.602	64.44
ENSG00000157911	PEX10	protein_coding	1:2403964_2413797_-	21.904	16.455	5.726	15.811	34.461	8.237	17.62	16.798	9.329	6.525	10.58	16.265	11.522	12.334	10.692	17.089	8.22	7.429	24.465	12.768	12.515	22.717	12.596	16.976	12.061	16.98	14.627	9.012	11.429	12.361	20.328	14.226	41.576	13.158	15.045	7.595	22.809	12.852	8.056	8.548	21.212	8.367	15.386	5.695	8.889	28.703
ENSG00000149527	PLCH2	protein_coding	1:2425980_2505532_+	77.768	19.311	6.794	10.166	168.67	14.314	22.799	80.58	16.138	20.362	20.128	83.029	36.13	67.944	10.531	14.184	27.269	9.482	88.021	15.891	59.521	17.301	11.359	59.329	22.461	6.61	61.749	14.331	50.081	88.335	5.016	84.963	148.471	32.692	30.958	63.538	6.872	22.544	13.818	76.37	204.756	21.842	57.056	19.794	24.945	150.782
ENSG00000157881	PANK4	protein_coding	1:2508537_2526611_-	56.65	20.391	44.912	35.616	63.916	24.419	32.059	34.239	23.511	18.713	41.864	38.987	32.532	30.253	31.491	46.296	20.112	16.446	48.349	29.784	50.875	16.09	31.777	46.554	25.461	32.802	14.481	24.313	26.291	42.85	44.605	60.722	89.963	34.063	29.306	24.504	30.188	36.848	23.501	28.057	71.182	21.342	29.61	19.78	14.224	50.553
ENSG00000197921	HES5	protein_coding	1:2528745_2530263_-	21.861	1.913	0	5.86	12.317	7.442	0	2.331	6.661	7.251	7.995	7.275	14.805	31.955	4.465	1.81	2.864	0	39.044	3.607	12.876	0	14.077	53.825	17.93	0	13.935	13.543	10.305	33.86	9.46	17.591	2.907	21.827	5.531	11.173	3.766	12.778	6.702	38.341	76.764	5.894	3.06	21.517	0.79	4.763
ENSG00000157873	TNFRSF14	protein_coding	1:2555639_2565382_+	62.659	24.248	25.534	94.616	93.629	44.185	97.28	58.689	25.664	21.136	31.57	58.951	24.694	48.803	87.23	26.441	33.484	23.5	40.141	59.309	108.835	22.419	96.159	59.838	9.382	45.455	18.474	23.542	60.213	40.008	26.359	111.707	161.957	45.735	36.761	31.987	28.674	73.562	27.902	61.025	31.341	42.967	48.863	32.353	12.792	59.943
ENSG00000157870	PRXL2B	protein_coding	1:2586491_2591469_+	27.367	4.634	8.852	10.948	27.369	8.917	10.941	11.836	4.963	6.337	9.873	7.065	10.272	6.071	8.059	9.566	7.376	5.466	16.333	6.746	16.448	33.397	12.417	13.549	8.729	23.957	5.348	8.353	9.684	10.564	6.868	11.581	49.615	10.342	6.108	5.97	11.537	9.541	8.515	7.601	18.277	7.787	6.685	8.059	5.705	19.186
ENSG00000142606	MMEL1	protein_coding	1:2590639_2633016_-	16.512	0.105	0	0.359	0	0.944	1.76	3.175	0	0.106	0.979	0.337	1.165	0	0.703	0.665	1.116	0.55	1.029	0.497	2.25	8.727	0	1.779	3.456	11.14	1.326	1.364	4.973	1.286	0.198	2.009	4.749	0.534	0.135	14.993	0.064	0.676	10.582	0.184	0.613	0.826	0.337	0.833	0.29	1.259
ENSG00000215912	TTC34	protein_coding	1:2635976_2801717_-	30.742	9.793	15.241	14.24	20.424	5.906	11.438	12.427	1.314	2.357	7.053	4	13.11	6.306	6.782	14.92	4.449	2.867	14.364	5.527	11.689	3.449	7.47	22.118	7.18	10.302	4.191	3.935	9.98	8.999	2.698	9.711	11.303	14.381	5.479	12.663	9.321	5.055	15.793	4.644	7.313	7.165	9.945	6.238	3.889	24.506
ENSG00000169717	ACTRT2	protein_coding	1:3021467_3022903_+	0	0	0	0.6	0	0.416	0	0	0	0	0	0	0	0	0	0	0.406	0	0	0	0	0	0	0	0	0	0	0	9.947	0	0	0.6	0	0	0	0	0	0	22.643	0	0	0	2.349	0	0	2.341
ENSG00000142611	PRDM16	protein_coding	1:3069168_3438621_+	8.327	3.4	4.761	0.458	1.651	3.791	8.645	4.285	1.809	1.038	3.026	0.992	3.864	0	4.645	9.542	0.392	1.34	0.741	2.271	1.644	10.941	5.064	0.797	2.49	7.771	2.158	1.691	0.618	1.758	1.601	2.027	42.338	1.54	1.73	4.213	0.687	7.571	9.555	2.531	1.826	5.952	2.984	5.642	1.229	0.753
ENSG00000283572	MIR4251	miRNA	1:3127975_3128035_+	0	41.521	0	7.066	0	14.685	0	68.993	6.024	10.492	38.563	0	0	0	27.689	85.136	0	0	0	0	0	573.221	0	0	0	0	0	0	0	0	0	0	215.562	0	6.669	0	6.288	22.188	12.123	0	0	69.778	88.546	18.934	5.717	0
ENSG00000130762	ARHGEF16	protein_coding	1:3454665_3481113_+	211.03	27.941	43.36	17.191	179.425	22.841	28.994	59.659	8.419	49.269	56.178	37.918	45.093	48.725	10.033	63.586	46.986	17.019	102.732	144.371	54.942	60.934	20.012	112.742	36.931	16.435	33.246	20.619	91.441	117.876	81.34	56.156	122.702	35.422	53.461	40.351	23.992	72.113	43.03	106.29	144.915	40.162	58.276	36.683	24.437	122.432
ENSG00000162591	MEGF6	protein_coding	1:3487951_3611508_-	229.962	55.584	84.978	200.431	914.144	69.496	71.503	113.845	30.533	30.119	101.894	255.326	77.87	264.829	109.153	190.72	39.949	39.813	133.041	129.507	61.951	143.746	298.633	276.343	57.613	314.099	56.336	84.928	95.303	156.686	28.803	125.046	279.236	111.818	138.667	214.04	92.391	90.53	62.359	91.427	271.689	119.004	105.316	72.817	22.495	230.759
ENSG00000207776	MIR551A	miRNA	1:3560695_3560790_-	0	0	0	31.43	0	9.331	0	0	0	0	12.252	0	0	0	2.932	87.387	0	0	50.627	0	12.247	0	0	0	0	43.588	0	0	0	32.206	0	26.957	10.022	66.895	4.238	259.169	7.991	7.049	46.218	0	27.428	0	49.231	4.01	7.266	118.254
ENSG00000158109	TPRG1L	protein_coding	1:3625015_3630127_+	72.459	54.033	66.101	112.153	97.326	111.588	78.576	82.088	84.27	130.688	61.386	71.841	70.941	29.549	80.324	75.027	112.99	88.086	212.753	76.637	99.428	59.11	89.257	109.952	101.737	195.433	150.16	86.068	128.454	97.562	96.79	66.216	142.702	104.672	115.152	50.721	81.092	71.413	56.342	93.33	132.405	74.86	79.477	111.903	112.001	92.901
ENSG00000116213	WRAP73	protein_coding	1:3630767_3652761_-	44.812	12.471	35.852	26.053	45.946	12.091	21.251	14.195	12.134	13.529	37.742	34.341	32.845	16.461	18.353	30.589	24.831	12.548	37.845	21.486	27.994	35.712	32.245	48.801	12.175	49.517	18.083	14.526	18.972	28.564	26.074	37.712	30.329	34.5	16.681	34.079	20.675	22.922	13.434	22.296	46.939	19.271	24.473	9.347	9.8	45.508
ENSG00000078900	TP73	protein_coding	1:3652516_3736201_+	4.378	12.939	10.096	23.184	24.912	5.675	7.622	18.254	4.921	6.912	37.11	9.205	18.061	25.011	9.851	53.039	14.837	4.459	14.642	9.702	21.067	50.036	9.725	49.296	7.592	12.671	8.702	3.119	13.517	28.588	11.966	27.65	22.971	13.866	19.577	14.987	4.203	10.282	8.495	26.172	51.546	4.769	20.409	10.272	12.315	125.358
ENSG00000162592	CCDC27	protein_coding	1:3746460_3771645_+	7.47	1.113	0	0.379	0	0.787	0.086	1.069	0.054	0.187	1.206	0.446	1.367	0	0.289	2.867	0.555	0.968	0.388	0.525	0.775	1.921	2.34	2.61	11.446	9.807	1.044	0.976	10.563	0.302	0	0.695	1.644	1.142	0	5.516	0.899	0.198	16.789	0	0	0.208	0.989	0.395	0.255	1.663
ENSG00000235169	SMIM1	protein_coding	1:3772761_3775982_+	0	5.394	0	5.932	14.248	11.153	0	6.067	1.445	3.775	5.395	5.647	14.986	0	9.408	11.257	7.071	5.412	9.265	1.956	10.401	0	44.782	14.788	22.038	0	4.122	5.707	0	17.897	8.989	5.37	18.915	16.232	7.198	28.642	12.064	5.322	13.084	5.062	13.459	6.508	7.522	17.408	6.399	33.89
ENSG00000130764	LRRC47	protein_coding	1:3778559_3796498_-	97.469	48.86	60.758	65.763	171.417	58.739	91.033	94.493	64.82	44.136	82.487	74.967	80.962	55.1	66.487	69.221	68.936	66.949	130.504	56.325	66.144	93.922	58.6	82.138	92.747	166.266	63.485	83.667	69.678	80.832	92.859	87.459	126.556	85.486	81.461	71.066	68.707	91.617	37.56	70.28	167.067	51.553	70.3	64.152	61.113	109.981
ENSG00000116198	CEP104	protein_coding	1:3812086_3857214_-	62.964	30.851	29.589	50.325	55.316	32.04	39.205	46.728	34.961	23.769	40.685	32.28	42.488	30.706	37.239	47.494	33.499	34.604	68.974	32.567	44.434	49.648	52.137	40.206	36.245	74.399	31.042	28.791	33.256	36.453	40.722	45.714	67.616	45.678	38.607	38.674	35.105	39.923	36.091	39.306	64.339	26.579	39.885	36.25	28.769	51.404
ENSG00000169598	DFFB	protein_coding	1:3857267_3885429_+	5.871	4.284	13.74	5.076	12.388	5.212	16.933	6.28	2.731	3.956	8.154	5.208	7.991	7.656	7.124	9.042	8.647	8.622	8.229	3.041	7.708	6.571	15.27	5.952	6.444	12.302	2.276	2.525	14.543	4.992	7.572	9.726	7.875	4.138	2.922	4.942	6.599	6.274	6.856	5.023	4.398	6.103	8.515	5.241	4.573	5.443
ENSG00000198912	C1orf174	protein_coding	1:3889125_3900293_-	30.597	21.038	26.705	20.55	27.072	14.858	9.893	20.148	15.548	15.638	27.687	12.84	29.135	15.233	12.079	28.211	18.119	16.61	47.198	13.252	30.916	40.537	20.231	22.651	24.463	53.365	15.994	16.181	15.391	16.736	23.725	17.993	50.458	18.247	12.729	25.146	19.314	13.511	16.857	15.62	21.262	16.911	19.313	16.06	19.173	25.496
ENSG00000229280	EEF1DP6	processed_pseudogene	1:4175528_4175899_-	0	0	0	0	0	0	0	0	0	0	0	0	0	0	0	0	0	0	0	0	1.58	0	0	0	0	35.995	0	0	0	0	0	0	0	0	0	66.882	0	0	23.855	0	0	0	0	0	0	0
ENSG00000196581	AJAP1	protein_coding	1:4654609_4792534_+	0	2.155	92.462	1.02	2.643	2.342	4.739	2.532	5.138	1.373	2.784	3.975	5.248	13.303	27.074	89.49	0.022	2.444	3.465	1.987	22.918	50.848	9.455	29.788	18.513	7.925	7.911	6.254	2.692	1.715	1.147	4.244	0.475	0	46.832	5.82	0.936	4.957	12.583	2.613	10.246	5.458	1.848	5.241	2.296	0.933
ENSG00000264341	Z97988.1	miRNA	1:5564071_5564143_+	0	0	0	0	0	0	0	0	0	0	16.112	0	0	0	0	0	0	0	0	0	8.053	0	0	0	0	0	0	0	0	7.059	0	0	0	94.255	0	0	5.254	0	60.78	0	0	0	0	0	0	0
ENSG00000264101	MIR4689	miRNA	1:5862672_5862741_-	0	18.091	0	6.158	0	8.531	0	80.164	10.499	9.143	0	28.968	0	0	12.065	17.121	0	0	18.936	0	33.591	0	0	152.711	0	0	0	21.956	74.251	7.361	0	30.808	13.745	0	52.307	0	10.958	9.668	31.692	0	15.046	50.672	0	38.499	14.947	24.026
ENSG00000131697	NPHP4	protein_coding	1:5862811_5992473_-	16.147	13.089	17.769	18.923	37.599	10.458	22.321	24.04	19.966	9.212	32.307	18.83	25.584	9.586	18.853	30.395	11.276	14.924	22.153	24.989	22.845	24.99	18.31	37.944	15.542	28.408	11.082	12.085	9.637	23.549	17.026	16.365	13.81	17.35	20.853	16.105	29.719	14.665	17.917	15.134	36.741	16.451	16.089	10.436	13.289	45.154
ENSG00000069424	KCNAB2	protein_coding	1:5990927_6101193_+	16.857	3.938	11.221	18.088	14.714	9.3	19.918	9.217	5.398	4.382	6.597	11.064	6.833	3.683	13.795	10.157	5.409	6.039	4.154	11.148	13.283	8.939	19.071	9.144	3.004	11.702	2.804	3.895	5.273	6.832	4.294	18.633	5.629	6.414	6.277	7.738	12.772	19.317	7.523	10.225	7.143	11.401	12.859	6.367	4.081	8.467
ENSG00000116254	CHD5	protein_coding	1:6101787_6180321_-	12.505	0.579	25.324	0.506	2.028	5.36	1.573	2.344	0.839	0.627	7.754	1.125	1.249	10.586	1.397	8.709	0.476	3.989	0.548	1.247	0.806	6.491	2.433	3.954	9.491	9.614	0.383	3.678	7.337	0.673	0.117	0.901	0.586	1.347	0.505	5.53	0.275	1.723	16.267	1.405	2.647	3.427	7.889	13.771	1.047	0.274
ENSG00000285629	AL031847.2	protein_coding	1:6159430_6197757_-	0	0.955	0	1.95	0	0.901	0	1.27	1.663	1.931	0	4.588	0	0	1.698	0.603	0	0	0.666	0	2.66	0	0	12.54	0	0	0	0.773	16.659	2.332	0	5.204	0	18.68	1.227	0	0	3.062	8.923	0	0	0	6.11	0	0	2.537
ENSG00000116251	RPL22	protein_coding	1:6185020_6209389_-	66.351	27.694	44.87	46.41	94.34	43.395	44.174	48.445	28.738	47.334	76.09	36.644	67.474	52.471	39.501	55.57	44.244	90.795	67.969	68.081	39.1	142.541	56.876	41.486	112.355	112.856	44.83	63.951	49.134	27.545	36.138	33.404	31.17	68.336	28.79	44.319	30.637	50.461	42.561	36.031	113.799	39.753	48.087	45.427	35.167	42.078
ENSG00000158286	RNF207	protein_coding	1:6205475_6221299_+	24.483	31.387	26.655	68.948	86.639	22.353	45.035	38.376	17.779	22.576	17.709	51.329	13.067	39.069	49.125	5.947	59.65	20.258	59.462	61.048	40.326	73.297	36.035	41.996	20.08	31.006	24.865	26.044	47.373	41.321	26.133	35.207	65.407	42.409	36.099	35.152	31.178	34.69	21.518	38.32	44.411	20.343	45.118	27.062	8.555	66.081
ENSG00000116237	ICMT	protein_coding	1:6221193_6235972_-	32.001	64.226	100.869	52.92	88.689	69.781	82.344	73.631	54.248	65.519	86.614	41.552	88.166	54.573	56.282	72.139	38.883	78.727	99.889	65.309	67	131.206	84.816	77.159	113.2	59.273	98.145	60.494	50.586	64.412	45.459	37.477	47.423	48.248	72.607	41.16	51.136	78.007	48.906	66.255	87.501	63.554	61.199	68.303	106.369	57.981
ENSG00000173673	HES3	protein_coding	1:6244179_6245578_+	0	0	0	0.607	0	0.421	14.898	0	2.588	0	0	0.714	0	4.966	1.189	0	0.822	3.489	2.489	6.726	2.484	1.539	40	0	0	15.323	0	1.443	0	0	0	1.822	2.71	12.275	0	57.773	0.54	0.953	14.582	3.886	3.709	3.997	4.755	0	1.474	12.436
ENSG00000158292	GPR153	protein_coding	1:6247353_6261098_-	165.146	63.954	117.37	129.682	206.619	72.621	91.968	95.841	232.744	79.432	56.876	174.857	68.707	136.058	144.711	150.163	29.039	49.179	443.727	111.057	113.282	21.084	63.846	141.466	61.495	83.33	145.337	63.337	52.774	282.687	24.436	96.68	108.56	66.872	180.835	128.785	58.107	160.562	54.96	153.916	305.329	85.846	43.746	76.484	207.692	608.652
ENSG00000097021	ACOT7	protein_coding	1:6264269_6394391_-	21.962	21.149	187.972	45.567	66.863	32.252	30.701	34.905	22.125	32.359	30.995	38.29	35.967	25.388	37.135	27.787	41.912	16.195	66.001	34.937	46.292	17.076	13.869	57.322	40.31	28.08	40.41	50.469	19.609	64.974	56.745	24.384	17.149	21.365	69.436	40.282	27.795	40.126	26.172	41.255	106.258	37.932	28.136	20.998	65.669	43.16
ENSG00000069812	HES2	protein_coding	1:6412418_6424670_-	53.662	13.237	143.612	156.896	572.001	37.022	9.29	32.368	48.968	36.375	27.199	45.899	45.367	188.402	79.223	6.368	9.602	25.786	115.625	23.944	87.169	19.987	34.67	68.9	87.1	17.494	121.898	132.662	38.282	183.591	2.338	46.771	82.588	41.592	175.404	82.056	7.015	41.645	15.458	236.458	68.32	50.328	30.609	25.602	87.075	2.252
ENSG00000187017	ESPN	protein_coding	1:6424776_6461367_+	29.776	4.957	56.988	67.941	365.032	15.688	13.049	24.668	28.406	19.849	13.634	77.386	21.887	63.96	27.653	11.878	38.724	2.984	85.34	20.041	47.036	9.048	6.413	83.415	10.423	11.717	18.244	41.378	22.692	99.257	7.767	32.466	58.47	19.646	50.283	91.008	4.966	30.157	9.463	50.672	45.189	4.272	22.158	28.921	24.966	12.944
ENSG00000265392	MIR4252	miRNA	1:6429834_6429896_-	0	10.051	246.841	41.051	616.297	9.479	0	0	23.33	0	37.339	24.14	0	0	31.279	0	55.55	0	126.238	0	74.646	0	0	37.706	0	0	59.904	32.528	0	89.972	0	0	30.544	0	38.746	160.104	6.088	0	0	0	25.077	22.521	21.434	0	5.536	0
ENSG00000215788	TNFRSF25	protein_coding	1:6460786_6466195_-	103.079	13.171	53.659	78.289	233.809	16.627	43.758	45.487	34.946	20.1	37.413	52.233	46.313	142.114	50.104	14.712	26.154	27.003	62.153	91.318	47.531	52.446	41.735	122.668	48.995	17.679	48.059	65.267	24.61	83.081	21.964	64.094	35.952	56.879	36.221	93.232	38.68	31.331	35.254	71.1	170.323	37.15	40.384	18.883	22.611	40.838
ENSG00000171680	PLEKHG5	protein_coding	1:6466092_6520061_-	64.911	22.853	101.646	71.431	192.519	31.117	63.125	80.825	79.835	33.203	59.013	79.626	85.169	145.953	75.065	31.06	40.326	32.942	100.944	98.456	79.009	82.309	50.807	191.306	62.455	37.33	98.632	87.046	44.641	186.953	37.503	120.915	70.92	53.361	91.108	106.633	68.383	62.812	57.882	128.739	268.221	69.143	56.474	41.583	53.043	99.668
ENSG00000162408	NOL9	protein_coding	1:6521347_6554513_-	85.491	45.359	36.786	63.503	84.642	54.191	70.577	47.656	56.018	40.45	71.447	42.268	66.567	83.561	40.151	68.962	50.127	71.764	95.942	56.592	58.3	105.572	72.956	77.602	91.868	84.788	57.033	49.114	48.899	49.675	39.35	51.157	37.663	38.246	48.992	67.911	49.34	60.761	43.421	53.075	104.456	31.43	58.096	50.06	72.231	65.041
ENSG00000229519	AL591866.1	processed_pseudogene	1:6547905_6548619_+	274.972	47.372	61.232	67.72	218.824	43.188	114.304	86.061	33.905	17.557	108.526	53.096	121.044	193.432	58.267	74.716	48.001	76.197	96.961	104.206	63.035	125.347	123.94	133.288	29.599	254.614	20.914	33.217	0	61.681	16.361	93.576	24.793	78.929	57.829	159.306	31.563	77.632	82.985	82.561	152.336	26.537	165.003	58.564	38.268	69.203
ENSG00000173662	TAS1R1	protein_coding	1:6555307_6579755_+	0	0	3.164	0.75	0	0.923	1.59	2.549	0.852	0.124	1.819	1.274	2.977	0	0.707	0.927	0.62	2.554	0.769	4.961	1.136	0	0	5.28	1.529	5.661	0	1.386	7.283	1.195	0.576	1.667	0.062	0	1.101	4.289	2.891	1.439	7.861	3.626	0.611	0.548	0.913	4.613	0.809	4.063
ENSG00000204859	ZBTB48	protein_coding	1:6579994_6589280_+	38.517	17.695	87.693	51.081	127.411	28.737	46.063	46.166	37.623	26.124	52.099	63.544	86.049	70.319	42.403	34.742	37.368	30.834	59.174	56.206	53.917	65.253	60.512	74.785	35.096	69.579	31.605	45.682	42.791	75.884	37.345	93.674	24.916	67.072	39.862	59.337	50.834	63.563	26.067	45.939	101.121	35.043	51.045	27.321	20.341	78.543
ENSG00000162413	KLHL21	protein_coding	1:6590724_6614607_-	94.304	31.916	219.438	104.47	128.525	58.429	78.145	48.223	60.003	56.924	37.673	105.832	130.002	74.613	62.895	53.066	30.943	66.54	189.312	83.651	69.975	65.545	64.531	110.563	80.122	48.704	85.473	79.665	123	117.154	37.908	64.356	36.527	66.476	84.205	74.806	109.165	88.833	35.581	87.184	114.569	71.565	77.668	66.94	59.793	176.306
ENSG00000116273	PHF13	protein_coding	1:6613731_6624030_+	65.026	34.733	106.05	63.732	85.191	51.293	47.356	97.979	67.933	70.36	99.564	61.794	92.079	58.895	87.821	78.364	32.521	80.344	83.479	82.468	50.291	125.796	57.297	62.203	71.225	179.279	51.872	108.938	100.754	59.09	51.968	40.405	37.284	64.612	62.723	56.77	59.133	67.522	43.568	44.342	108.056	51.244	62.335	64.223	53.534	116.267
ENSG00000041988	THAP3	protein_coding	1:6624866_6635586_+	21.642	10.919	6.426	13.657	16.439	8.791	17.96	11.564	18.03	7.537	13.356	13.93	11.712	23.726	13.182	14.729	16.273	5.094	19.821	15.817	15.74	37.838	27.871	30.972	2.912	11.85	7.466	12.425	18.399	21.744	7.86	18.261	13.084	12.154	11.122	20.363	11.668	17.362	12.337	13.228	24.806	8.752	9.844	9.769	7.627	32.007
ENSG00000007923	DNAJC11	protein_coding	1:6634168_6701924_-	17.699	23.087	30.456	29.897	48.911	21.634	20.93	39.315	20.561	17.517	31.86	31.408	36.659	32.716	28.022	39.915	31.49	26.162	50.772	26.521	31.901	36.461	34.189	36.627	31.428	46.829	29.91	33.277	17.903	29.027	26.162	37.192	23.958	40.028	27.569	25.967	34.619	33.174	22.249	29.014	44.571	29.323	30.313	17.645	27.786	31.803
ENSG00000171735	CAMTA1	protein_coding	1:6785454_7769706_+	25.77	12.421	21.675	10.411	13.281	7.761	8.682	16.649	7.141	9.142	26.677	5.873	11.673	13.4	13.926	15.232	8.671	16.807	14.626	12.552	12.216	26.392	9.63	14.78	13.279	37.296	5.861	19.534	12.147	7.076	5.082	8.461	8.709	9.448	11.622	18.22	7.336	11.16	18.178	8.084	18.917	10.002	11.796	9.11	9.77	31.471
ENSG00000227950	AL590128.1	processed_pseudogene	1:6834333_6834618_-	0	39.852	65.821	46.721	0	33.409	0	13.734	42.399	31.33	49.35	15.953	9.791	0	35.435	40.507	26.513	72.186	35.532	10.436	26.72	0	0	16.612	110.67	32.188	29.324	8.956	0	0	18.768	21.113	20.185	16.039	31.295	82.291	13.411	23.662	15.514	0	7.365	39.687	40.132	25.576	47.558	49.985
ENSG00000049245	VAMP3	protein_coding	1:7771296_7781432_+	123.282	107.044	98.832	89.318	102.102	105.407	86.201	87.919	103.203	138.73	102.048	67.411	96.989	53.611	102.062	78.015	95.474	201.651	191.803	72.973	115.499	111.095	157.972	58.077	240.642	174.663	153.53	120.058	134.433	58.996	49.079	45.394	72.959	74.81	109.774	89.819	39.338	91.403	83.783	86.041	76.621	105.333	99.644	88.155	146.095	52.024
ENSG00000049246	PER3	protein_coding	1:7784320_7845177_+	6.752	11.358	16.471	8.837	26.571	10.802	5.891	31.699	2.742	10.757	55.139	12.074	20.226	24.182	21.684	30.289	5.561	34.855	26.507	13.093	21.887	32.284	19.933	23.812	11.257	17.472	40.896	16.835	37.411	14.409	7.642	7.899	14.552	16.595	12.326	18.195	6.793	21.32	23.186	30.317	21.869	9.731	13.434	34.704	8.595	18.855
ENSG00000049247	UTS2	protein_coding	1:7843083_7853512_-	0	1.116	0	4.177	0	4.341	11.908	4.202	2.428	1.692	8.808	7.146	1.439	0	3.348	0.528	11.563	11.278	2.92	7.1	2.072	5.776	0	4.186	0	0	1.847	5.191	4.866	0.454	0.263	7.6	1.272	3.637	3.405	4.147	0.676	3.279	15.637	2.917	1.392	0.313	4.164	1.187	0.922	1.667
ENSG00000049249	TNFRSF9	protein_coding	1:7915894_7943165_-	12.125	8.435	9.772	14.735	2.44	2.101	12.407	14.704	5.865	4.344	3.548	5.543	1.877	5.76	17.229	3.916	21.515	4.359	4.276	9.078	20.242	17.44	19.965	5.523	4.351	7.783	0.474	3.734	6.94	3.497	2.474	8.51	4.111	6.284	3.988	4.733	1.109	1.106	13.755	8.668	1.257	7.311	9.673	4.064	3.682	0.793
ENSG00000270330	AL009183.1	processed_pseudogene	1:7942372_7942726_+	0	0	0	1.214	0	0	0	0	0	0	6.626	1.428	0	0	1.586	0	0	0	0	0	3.312	0	0	0	0	0	0	5.772	56.734	4.355	0	0	0	19.382	0	0	0	0	4.166	10.88	5.934	1.998	0	0	0	0
ENSG00000116288	PARK7	protein_coding	1:7954291_7985505_+	125.936	64.542	99.879	54.35	62.753	70.813	86.148	136.669	64.015	67.447	104.364	42.202	90.216	22.192	87.339	101.067	88.469	103.625	84.688	89.694	84.027	126.021	66.675	42.928	113.472	179.272	57.131	93.516	20.315	39.131	63.699	41.511	32.169	92.579	49.893	84.652	51.71	71.316	62.312	42.686	78.911	71.877	64.021	39.945	66.919	44.735
ENSG00000116285	ERRFI1	protein_coding	1:8004404_8026309_-	39.983	96.742	221.969	36.935	65.616	250.086	23.429	164.161	263.483	266.409	138.93	105.807	34.993	66.612	198.087	717.726	20.478	564.136	216.841	83.211	80.191	120.779	88.988	85.167	129.782	409.604	84.839	164.85	45.813	55.96	29.635	20.982	107.922	57.526	198.15	47.417	41.253	47.721	78.658	48.103	83.042	192.075	245.88	81.098	230.308	144.489
ENSG00000232848	AL034417.1	processed_pseudogene	1:8057245_8058463_-	25.843	0.792	0	0	0	0	0	1.754	1.378	0	0	3.802	0	0	0.352	3.495	0	0	1.657	0	0	0	0	8.908	0	35.568	0	1.921	0	0	0	3.235	0.401	0	0	26.898	0	0	19.412	0	0	0	0	1.444	1.744	1.051
ENSG00000229305	AL358876.1	processed_pseudogene	1:8189824_8192770_+	0	0	0	0.401	0	0.556	10.386	10.44	0.342	0	0	0.943	0	0	0	3.345	0	3.073	0.822	0	0	36.593	0	0	0	0	0	0	0	0	1.11	0	0	0	0	0	0	0	28.204	0	0	0	0	1.433	0.324	1.173
ENSG00000162426	SLC45A1	protein_coding	1:8317826_8344167_+	0	1.828	10.563	1.61	2.901	8.417	10.777	5.622	1.123	2.934	2.996	5.079	1.744	0	4.446	32.697	1.238	8.414	1.426	2.534	3.793	14.473	1.808	2.017	2.687	8.242	2.563	0.696	0	2.888	2.633	3.589	1.307	5.608	3.316	17.356	2.345	5.516	9.795	0.843	0.537	7.469	9.287	7.257	1.777	8.639
ENSG00000142599	RERE	protein_coding	1:8352397_8848921_-	55.707	40.609	47.327	68.262	79.198	72.265	53.434	86.575	39.508	48.601	141.479	59.661	58.115	58.361	91.012	105.001	46.305	67.336	101.521	73.821	85.173	137.277	72.729	109.191	50.476	70.041	34.643	83.585	55.146	55.136	44.492	87.978	53.635	80.219	82.033	77.84	76.569	86.779	39.933	65.942	58.497	55.844	70.94	106.106	37.019	120.158
ENSG00000221083	AL096855.1	snoRNA	1:8511795_8511919_-	0	10.131	0	37.932	149.094	33.442	0	38.158	47.034	40.962	178.78	68.944	41.071	310.265	72.066	63.917	16.332	46.245	42.416	100.288	32.919	743.038	156.2	247.052	0	200.853	40.256	131.151	0	12.367	23.857	31.054	23.091	84.402	58.584	0	58.299	32.484	88.739	92.7	29.49	62.428	54.013	15.4	19.53	205.183
ENSG00000270282	AL096855.2	processed_pseudogene	1:8512653_8513021_+	100.851	17.16	0	33.876	52.611	29.94	0	39.539	26.887	26.017	124.312	32.972	18.972	0	53.403	38.974	13.436	89.519	37.119	11.324	17.524	47.38	0	48.282	40.208	61.236	67.047	62.477	61.624	16.758	19.396	29.222	20.859	19.89	39.691	85.649	47.813	25.676	34.069	34.393	21.407	51.908	75.018	34.43	0.945	79.762
ENSG00000234619	RPL7P11	processed_pseudogene	1:8750430_8751087_+	0	28.869	0	30.789	44.845	24.051	68.767	29.848	20.104	29.181	96.526	6.934	29.791	91.091	22.675	27.927	52.3	64.007	53.718	15.423	27.694	61.444	79.578	30.687	55.619	101.749	29.315	35.036	52.331	14.096	7.251	20.976	10.723	54.375	24.731	24.527	25.064	25.712	25.848	30.189	38.415	28.031	66.696	59.679	29.681	26.838
ENSG00000224315	RPL7P7	processed_pseudogene	1:8786211_8786913_-	109.793	29.724	23.285	52.117	103.832	17.414	53.498	89.4	28.748	21.85	105.405	46.151	36.514	0	48.854	60.235	61.398	45.813	60.336	97.652	47.662	85.489	39.136	62.513	14.07	129.759	44.14	54.656	0	43.247	22.058	91.416	13.23	35.235	41.088	64.087	37.1	120.332	26.298	76.92	72.662	55.502	31.693	41.62	23.813	117.824
ENSG00000229716	RPL23AP19	processed_pseudogene	1:8831007_8831375_+	0	0	37.707	1.168	0	1.618	0	14.447	1.992	0	0	2.748	0	0	0	0	0	0	0	0	0	0	0	0	0	0	0	0	0	0	0	0	0	0	1.103	0	0	0	16.032	0	0	5.768	0	7.303	0	0
ENSG00000074800	ENO1	protein_coding	1:8861000_8879190_-	186.49	483.198	678.103	460.38	216.288	417.43	214.879	451.935	800.94	783.045	445.795	222.303	341.409	159.774	394.896	982.167	320.678	324.787	702.651	286.737	412.735	402.781	241.964	252.603	288.981	649.884	429.45	446.294	207.59	262.417	409.094	149.332	223.144	179.73	533.634	173.049	669.516	332.857	247.11	276.171	280.112	293.252	237.244	258.68	866.095	720.398
ENSG00000274258	MIR6728	miRNA	1:8866502_8866590_-	0	0	0	24.216	0	10.065	0	3.153	16.515	7.191	13.216	0	0	0	9.489	17.954	22.938	37.115	44.68	87.195	13.21	0	0	26.691	388.976	0	0	0	0	11.58	13.403	19.385	7.207	0	0	0	8.619	0	74.78	0	0	0	0	0	23.512	47.242
ENSG00000238249	HMGN2P17	processed_pseudogene	1:8893409_8894151_+	0	2.557	0	0.58	0	0.804	0	1.133	0.495	0.861	1.583	0.682	2.513	0	0.758	0	0	5.557	0.595	0	0	29.413	0	0	10.65	34.917	0	0	0	0.694	0	2.322	0.863	0	1.643	0	0	5.465	15.924	0	3.544	0	0	0	1.878	3.395
ENSG00000232208	AL139415.1	processed_pseudogene	1:8907393_8907744_-	0	5.397	58.13	2.449	0	0.848	0	0	0	0	0	0	0	0	0.8	2.27	0	0	0	0	0	0	0	0	0	0	0	0	0	0	0	2.451	0	0	0	0	5.448	3.845	25.21	0	0	0	0	0	0	10.75
ENSG00000232663	AL139415.2	processed_pseudogene	1:8909742_8909904_+	0	0	0	2.644	0	0	0	0	0	0	0	0	0	0	0	0	0	0	0	0	0	0	81.672	0	0	0	0	0	0	0	0	0	0	0	0	0	0	0	0	0	0	0	0	0	0	0
ENSG00000131686	CA6	protein_coding	1:8945867_8975092_+	0	0.308	6.567	3.878	0.189	0.581	2.143	0.614	0	0	0.572	0.986	1.816	0	0.548	2.622	0	0	0.215	0	0.429	0	3.668	4.043	8.657	14.65	0.918	0.125	4.581	0.877	0.145	4.614	0	0.112	0	9.973	0.56	1.152	7.731	1.744	0	0.862	0	0	0.594	1.636
ENSG00000197241	SLC2A7	protein_coding	1:9003300_9026345_-	0	0.411	16.486	0	4.541	0	0	0.912	0	0	0.764	0.329	0	0	0.366	1.298	0	0	0.574	0	0.764	0	0	5.402	0.643	14.138	1.635	1.664	16.464	1.339	0	0	0.208	0.894	0	2.185	0	0	38.44	1.793	2.395	2.766	4.387	1.251	2.946	11.748
ENSG00000142583	SLC2A5	protein_coding	1:9035106_9088478_-	0	4.641	5.598	11.688	11.667	3.1	35.314	4.147	6.732	7.505	14.223	10.836	3.249	21.963	17.777	7.758	5.13	5.649	12.197	8.75	5.026	0	22.548	2.756	2.9	11.04	5.993	7.759	7.539	4.406	4.152	46.571	3.917	15.184	7.156	6.735	8.152	17.276	16.439	9.368	21.677	11.785	4.866	5.69	3.664	11.196
ENSG00000180758	GPR157	protein_coding	1:9100305_9129102_-	69.233	39.704	120.121	85.059	101.229	72.34	106.524	32.693	54.619	105.305	61.492	73.967	39.471	103.61	61.516	17.95	24.864	80.422	184.418	97.401	122.026	35.098	44.428	68.387	81.116	94.656	190.214	150.638	185.929	192.806	33.321	69.49	83.124	60.894	80.907	105.926	32.241	58.506	52.433	202.123	122.273	32.846	79.133	93.6	108.566	26.867
ENSG00000049239	H6PD	protein_coding	1:9234775_9271337_+	84.562	92.145	62.073	71.17	72.42	78.865	147.35	90.924	41.856	67.648	36.426	109.898	110.787	64.315	119.198	174.517	74.154	66.117	99.101	64.916	128.814	143.374	124.049	87.432	35.332	217.898	45.895	47.147	68.441	62.776	41.909	70.582	81.415	72.16	133.081	95.369	87.782	99.593	39.124	54.372	71.382	72.651	94.489	80.299	84.586	202.867
ENSG00000171621	SPSB1	protein_coding	1:9292894_9369532_+	72.017	51.517	57.416	90.557	94.066	66.564	102.845	221.12	129.483	107.27	54.226	124.1	103.368	25.498	165.719	127.046	48.352	90.33	112.555	119.692	104.898	30.227	148.265	102.433	88.7	63.701	57.847	160.519	30.423	95.121	97.912	65.504	46.968	49.843	187.343	76.836	113.586	113.423	57.09	130.289	67.124	121.848	121.337	94.524	99.185	94.339
ENSG00000171612	SLC25A33	protein_coding	1:9539465_9585173_+	0	11.304	7.624	12.491	8.84	14.524	10.795	9.727	13.12	10.433	20.998	15.346	25.842	11.859	11.654	21.395	17.732	12.82	41.268	20.387	18.099	78.313	10.104	23.663	11.26	22.736	4.882	17.099	15.465	14.532	18.518	10.936	10.372	6.29	9.684	9.221	21.832	10.856	17.794	11.849	23.844	4.772	22.011	9.264	11.821	27.849
ENSG00000231181	AL954705.1	processed_pseudogene	1:9576427_9576985_+	0	14.726	95.171	26.988	55.566	11.217	0	17.065	27.608	12.595	54.706	29.02	35.067	113.53	16.619	23.583	21.912	42.842	40.31	22.426	29.444	152.47	28.578	76.492	31.85	43.416	26.255	34.826	0	30.42	23.473	10.03	13.196	40.209	6.55	57.741	25.387	41.162	37.041	40.471	27.32	34.265	31.403	7.576	19.965	45.882
ENSG00000188807	TMEM201	protein_coding	1:9588911_9614877_+	13.169	37.064	33.338	37.152	36.863	24.355	40.898	31.096	30.489	19.568	34.187	32.681	47.315	37.232	24.15	57.172	20.678	11.711	76.386	30.619	39.611	30.441	14.549	65.581	15.419	24.661	11.513	24.732	22.412	40.89	52.366	35.093	34.191	19.376	35.433	35.843	63.339	28.586	19.932	19.867	38.504	15.054	28.859	27.762	26.026	91.382
ENSG00000171608	PIK3CD	protein_coding	1:9651731_9729114_+	54.962	34.368	93.784	115.598	74.547	39.543	76.448	38.469	52.687	24.341	33.874	26.454	28.951	20.395	65.102	57.378	32.269	26.324	46.059	26.596	132.543	64.419	87.494	53.211	52.469	36.463	33.753	16.205	83.081	56.571	16.076	284.692	15.315	34.269	77.811	65.382	22.706	102.866	33.948	62.683	21.129	36.846	38.225	31.699	57.904	77.778
ENSG00000233268	AL691449.1	processed_pseudogene	1:9660828_9662626_-	0	3.008	0	29.692	0	11.348	241.477	8.664	7.855	6.081	27.938	1.204	7.76	0	13.373	4.744	13.162	5.885	6.297	0	41.888	0	46.378	0	11.747	0	0	0	0	1.224	0	94.253	1.524	20.702	0	0	0	38.579	28.104	10.485	0	1.685	17.641	14.631	3.314	0.999
ENSG00000171603	CLSTN1	protein_coding	1:9729026_9824526_-	74.417	99.477	215.515	242.247	134.556	159.54	144.794	301.275	197.691	170.136	112.588	157.223	223.173	126.821	265.187	266.204	132.562	135.531	307.152	273.366	167.767	360.441	140.346	161.595	144.213	172.335	134.667	285.272	112.674	247.77	203.696	144.758	106.786	118.683	295.349	148.901	156.914	216.285	104.814	241.107	307.277	161.646	222.013	131.6	316.223	481.482
ENSG00000271264	MZT1P1	processed_pseudogene	1:9780822_9781240_+	0	36.036	6.654	42.053	0	23.062	0	13.686	55.268	36.424	14.344	12.364	0	114.658	13.732	27.607	33.195	30.213	86.211	43.679	45.402	0	0	19.313	84.436	81.647	32.387	33.321	129.411	14.663	26.669	40.326	6.519	35.428	19.845	49.203	10.914	22.008	63.127	74.02	19.266	11.535	19.212	68.86	76.556	54.694
ENSG00000178585	CTNNBIP1	protein_coding	1:9848276_9910336_-	13.405	40.507	93.575	102.287	86.095	95.379	74.297	73.918	96.887	67.088	82.107	94.442	86.343	95.249	73.921	103.259	46.264	54.792	131.967	120.113	81.308	161.06	53.898	136.307	126.552	79.04	254.662	119.69	155.017	166.159	52.849	97.69	63.976	88.926	150.704	75.28	80.074	73.276	49.704	179.595	144.77	72.06	118.34	109.081	105.147	145.847
ENSG00000162441	LZIC	protein_coding	1:9922113_9943407_-	17.529	21.083	30.292	40.714	39.615	28.844	32.749	37.848	32.345	30.09	44.708	24.123	35.347	28.718	25.866	41.158	33.673	39.178	66.862	53.4	21.672	73.076	34.622	37.17	48.904	160.609	27.564	47.878	15.504	21.869	14.318	17.011	21.402	29.824	29.998	45.162	17.538	31.623	30.011	24.601	49.064	23.519	32.996	35.594	38.623	28.419
ENSG00000173614	NMNAT1	protein_coding	1:9943428_9985501_+	10.148	6.66	10.946	11.723	21.237	8.929	11.038	11.678	6.681	8.079	8.307	6.703	13.746	50.33	6.895	14.707	11.788	14.642	13.411	3.05	13.249	5.418	8.002	13.743	27.942	17.857	9.893	6.774	5.858	5.265	6.811	10.888	7.373	13.647	9.17	21.926	2.824	10.576	15.334	16.748	14.876	7.568	8.623	9.025	8.856	5.37
ENSG00000283611	TMEM274P	unitary_pseudogene	1:9950572_9960787_-	9.313	77.011	73.736	41.745	148.661	30.263	86.029	70.143	20.69	17.298	127.155	23.977	80.94	0	48.82	95.372	67.655	50.218	99.512	25.545	76.789	44.299	131.926	278.211	80.198	173.409	100.11	63.462	38.045	85.882	26.866	71.885	34.672	160.134	25.656	218.088	18.141	13.718	81.61	77.051	189.77	70.302	88.197	23.411	21.208	49.243
ENSG00000265521	MIR5697	miRNA	1:9967381_9967458_+	0	8.118	0	11.052	0	7.656	0	0	14.133	8.206	0	6.499	41.885	768.43	14.436	15.365	82.257	63.524	62.31	0	7.536	0	204.808	137.048	0	0	0	0	0	39.638	0	11.059	4.112	105.855	5.216	68.968	4.917	0	94.807	77.816	47.26	18.19	0	24.679	17.885	16.171
ENSG00000162444	RBP7	protein_coding	1:9997206_10016021_+	0	6.392	4.957	3.771	2.613	9.042	9.095	8.874	3.215	4.738	3.958	10.234	5.025	0	3.789	20.162	2.748	5.002	1.784	19.282	3.56	9.559	7.167	12.789	2.662	21.964	21.446	14.48	21.423	2.081	11.238	5.515	2.374	0	9.856	24.888	0.258	7.287	19.408	5.199	3.898	5.729	12.722	12.695	3.286	4.244
ENSG00000130939	UBE4B	protein_coding	1:10032832_10181239_+	68.442	38.798	63.804	79.468	107.025	72.041	78.288	74.102	46.462	52.138	86.738	110.928	112.168	150.891	74.635	75.269	60.679	97.207	133.432	83.856	86.608	101.025	70.153	122.775	112.035	103.078	69.79	77.357	73.843	85.641	38.962	69.296	35.376	69.192	81.759	93.516	107.696	75.388	52.285	92.308	120.61	68.574	96.949	68.546	79.55	107.048
ENSG00000224340	AL590639.1	processed_pseudogene	1:10054445_10054781_-	0	5.637	0	17.907	0	8.86	0	15.819	14.175	17.093	20.941	18.051	55.397	0	9.189	8.298	4.327	41.658	22.288	38.97	6.977	0	13.168	42.294	0	42.217	0	9.121	0	15.291	0	11.519	2.855	43.557	10.865	43.898	10.243	8.033	2.194	14.736	10.939	6.315	56.097	14.851	22.768	1.248
ENSG00000233623	PGAM1P11	processed_pseudogene	1:10058671_10059648_+	204.718	21.417	109.531	46.273	101.635	16.686	31.11	36.309	27.019	23.531	41.512	70.823	28.14	129.623	32.291	33.486	21.444	30.361	56.529	26.336	27.663	98.022	3.915	110.041	0	56.613	48.1	43.697	0	65.927	19.296	74.211	13.206	29.681	43.076	91.966	47.943	28.861	22.837	119.283	103.773	32.341	27.801	16.419	15.386	43.282
ENSG00000054523	KIF1B	protein_coding	1:10210805_10381603_+	31.916	31.3	67.533	37.019	35.743	37.713	31.603	38.858	31.477	39.34	45.653	36.702	63.095	44.765	48.016	47.637	30.89	86.481	79.706	46.716	45.966	76.046	39.033	37.869	67.528	71.689	52.818	57.12	51.724	42.859	20.293	21.347	28.787	39.409	36.849	38.557	35.139	41.917	39.047	32.786	32.153	42.912	44.605	43.058	40.808	41.051
ENSG00000264881	AL358013.1	miRNA	1:10227718_10227803_+	0	22.088	0	25.06	0	31.248	0	68.512	17.091	7.442	95.736	23.579	5.427	0	32.734	32.516	13.565	19.205	71.926	104.119	102.529	190.588	134.157	82.866	0	301.669	63.387	35.742	0	77.893	48.546	35.107	37.292	0	28.383	195.476	40.138	31.477	8.599	0	104.097	32.996	7.851	22.383	48.664	44.001
ENSG00000142657	PGD	protein_coding	1:10398592_10420511_+	40.865	118.667	72.95	64.057	70.633	147.11	206.492	71.632	63.484	170.315	132.816	133.322	698.967	111.631	65.895	69.968	132.049	215.823	639.299	598.372	154.274	108.79	103.629	68.039	128.527	108.287	331.075	147.298	296.074	210.776	141.682	114.774	159.77	193.254	63.66	40.12	669.378	316.451	67.534	120.879	163.265	171.25	456.33	426.137	190.782	101.19
ENSG00000251503	CENPS-CORT	protein_coding	1:10430102_10452153_+	0	0.949	0	0.754	0	0.373	0	0.561	0	0	2.351	0.887	0	0	0.281	0.299	1.239	0	0.883	2.685	1.322	0	0	1.781	0	0	0	0.64	0	1.03	0	2.155	0.721	2.636	0.813	2.856	0.288	0.846	0.185	0.414	2.105	1.241	2.193	0.481	0.174	2.521
ENSG00000175279	CENPS	protein_coding	1:10430433_10442808_+	2.028	2.422	0	1.268	0	0.615	3.631	1.321	0.649	0.753	3.114	1.491	5.904	0	0.911	2.351	2.145	1.944	2.99	5.444	2.767	16.717	3.133	4.193	0	7.386	0	1.959	0	1.213	1.755	0.381	1.793	2.294	0.958	0	0.903	0.597	2.393	1.136	0.93	2.296	2.98	2.039	1.642	1.484
ENSG00000241563	CORT	protein_coding	1:10449719_10451902_+	0	8.966	0	4.577	13.744	3.435	0	1.738	2.601	3.398	13.531	4.486	30.151	0	5.232	6.01	4.388	3.654	5.865	3.17	10.924	0	0	9.46	0	0	5.195	1.36	0	10.032	4.222	5.344	2.838	10.554	10.441	18.447	10.183	8.983	13.088	18.556	2.796	1.883	4.182	2.726	3.395	9.302
ENSG00000160049	DFFA	protein_coding	1:10456522_10472529_-	32.488	84.49	50.448	67.383	107.823	59.419	61.136	71.682	60.678	37.282	76.798	36.396	58.229	61.134	39.851	77.331	70.243	69.358	99.954	86.85	55.742	222.626	51.937	82.38	104.646	106.907	46.182	62.946	43.829	52.213	55.182	51.299	60.389	73.82	51.749	115.14	46.605	45.746	47.082	62.04	88.387	44.879	63.931	54.812	54.567	126.673
ENSG00000142655	PEX14	protein_coding	1:10472288_10630758_+	10.55	38	82.95	91.197	118.168	56.409	87.624	110.133	62.33	49.58	57.981	61	69.736	77.726	75.161	75.469	54.828	46.777	108.902	94.313	55.076	94.683	35.326	65.824	53.907	82.254	60.345	76.705	36.006	81.412	57.706	84.519	49.688	88.623	92.427	92.033	67.291	78.118	52.756	82.109	122.381	45.397	57.056	68.487	38.015	108.011
ENSG00000130940	CASZ1	protein_coding	1:10636604_10796650_-	5.943	19.93	24.753	57.375	106.471	34.871	24.867	19.114	28.473	23.378	37.455	77.813	30.358	83.176	15.952	32.431	21.179	17.142	51.953	61.184	35.339	48.864	5.849	196.727	34.666	7.114	26.965	71.474	53.865	96.742	54.15	53.399	58.513	34.809	60.818	78.779	70.661	39.142	22.137	73.209	90.628	30.544	39.3	43.301	21.439	25.795
ENSG00000225158	HSPE1P24	processed_pseudogene	1:10895761_10895998_+	0	0	0	0	0	0	0	0	0	0	0	0	0	0	0	0	0	0	0	2.508	0	0	0	0	0	0	0	0	0	0	0	0	0	0	0	0	0	0	0	0	0	0	0	0	0	0
ENSG00000175262	C1orf127	protein_coding	1:10946471_10982037_-	0	1.179	0	1.46	3.287	0.708	1.592	0.665	0.747	0.217	15.534	0.258	0.948	8.358	1.335	0.676	1.136	0	0.449	0	1.294	0	7.363	1.81	2.68	0.142	0	0.954	0	0.436	0.303	0.657	0.434	2.019	0.62	7.287	0.779	3.438	11.269	1.028	1.516	0.721	0	0.13	0.236	1.139
ENSG00000215785	CFL1P6	processed_pseudogene	1:10990978_10991797_-	267.847	2.564	0	2.618	9.432	0	0	30.102	2.975	0	0	0	0	0	1.14	0.809	0	0	0.894	0	1.19	0	0	2.404	0	0	13.582	8.296	0	2.086	1.207	9.604	5.194	0.929	7.412	0	0	0	19.46	0	0	0	0	3.897	1.412	0
ENSG00000120948	TARDBP	protein_coding	1:11012344_11026420_+	16.276	14.1	30.1	24.869	49.032	14.018	17.448	39.962	12.221	16.782	79.482	20.769	31.202	33.648	25.699	20.526	22.266	48.401	23.192	37.318	17.538	65.888	29.046	30.17	39.713	31.1	18.473	34.57	17.662	17.013	13.339	17.234	12.197	40.107	13.766	48.034	14.826	17.81	22.42	22.899	36.119	25.474	31.501	12.915	23.517	21.867
ENSG00000009724	MASP2	protein_coding	1:11026523_11047239_-	10.452	12.124	10.551	7.599	6.33	9.51	1.003	3.936	2.438	3.155	27.426	2.787	9.29	8.689	3.469	3.332	6.358	9.08	16.166	3.395	9.695	0	18.675	25.219	27.376	39.504	6.757	2.914	15.149	6.252	2.035	4.988	2.858	7.652	4.55	25.113	1.454	3.592	20.327	8.891	3.594	5.514	6.784	12.626	5.025	5.181
ENSG00000116649	SRM	protein_coding	1:11054584_11060020_-	19.856	103.267	70.301	68.423	58.467	97.962	61.496	95.71	154.513	59.845	57.866	44.094	58.736	50.792	77.207	97.4	36.941	35.017	145.196	55.817	87.24	78.114	67.063	65.86	19.357	97.133	46.276	58.347	29.845	82.357	131.475	75.969	115.244	53.738	180.138	64.155	90.491	91.239	36.583	47.844	60.405	38.951	45.88	66.031	107.31	102.057
ENSG00000171824	EXOSC10	protein_coding	1:11066618_11099869_-	30.87	29.983	44.28	47.609	36.373	32.95	40.927	39.311	31.792	26.837	65.076	29.033	41.67	24.159	35.671	59.894	42.174	32.853	62.99	37.058	42.503	50.512	43.84	42.151	28.627	42.709	31.735	27.088	27.84	23.662	19.58	30.48	31.98	26.177	38.611	30.603	25.732	36.128	25.638	29.683	26.067	30.036	29.415	26.301	36.096	45.15
ENSG00000198793	MTOR	protein_coding	1:11106535_11262551_-	64.074	65.639	66.349	98.46	84.144	75.868	88.194	80.074	78.433	59.943	124.887	75.323	89.074	54.715	71.68	109.768	91.827	77.961	113.496	59.687	117.191	81.291	109.397	106.066	106.842	130.842	76.691	50.282	65.624	86.911	57.929	81.817	57.149	73.87	87.364	61.697	81.893	80.517	63.772	90.474	75.02	71.849	81.615	57.151	86.691	107.289
ENSG00000171819	ANGPTL7	protein_coding	1:11189355_11195981_+	0	12.749	35.561	26.341	35.11	19.196	14.738	26.66	23.234	13.113	31.16	15.579	16.321	9.963	24.462	25.964	23.9	33.546	22.942	16.236	22.841	32.036	14.734	20.138	19.566	47.594	8.739	13.934	19.048	19.294	10.323	15.692	9.063	22.36	18.251	15.677	10.838	43.029	33.696	16.762	17.858	26.562	32.196	24.07	18.848	15.595
ENSG00000238173	RPL39P6	processed_pseudogene	1:11232963_11233112_+	0	12.664	152.782	11.494	62.123	9.953	0	0	4.899	8.534	15.682	0	0	0	5.63	2.663	9.721	0	8.837	0	0	0	0	0	0	0	16.773	0	0	0	3.976	17.252	4.276	0	2.712	0	0	0	34.51	0	10.532	0	0	25.666	11.625	5.606
ENSG00000120942	UBIAD1	protein_coding	1:11273206_11296049_+	22.951	22.813	25.895	28.775	11.755	18.984	23.929	24.209	20.525	14.339	34.719	16.192	27.271	20.815	17.216	26.91	13.553	16.751	30.633	12.199	28.297	40.195	27.407	26.43	28.898	59.036	21.963	9.384	15.244	17.473	17.244	18.673	17.963	15.832	21.432	27.28	21.308	16.903	20.933	14.784	27.263	13.746	16.557	19.698	19.692	23.295
ENSG00000238199	UBE2V2P3	processed_pseudogene	1:11278616_11279351_-	186.086	7.245	0	15.782	0	8.199	0	11.557	5.045	13.181	53.83	16.241	36.312	0	5.798	5.485	8.008	49.133	20.221	6.83	16.142	0	0	27.18	0	19.151	3.838	1.172	19.327	8.254	10.918	23.688	8.807	0	6.517	0	9.654	4.646	13.538	0	6.025	1.623	12.36	0.881	5.586	18.281
ENSG00000224338	MTCYBP45	processed_pseudogene	1:11425257_11425821_-	0	0	0	0	0	0	0	0	0	0	0	0	0	0	0	0	0	0	0	0	0	0	0	4.204	0	0	0	0	0	0	0	0	0.568	16.237	0	0	0	0	36.647	0	0	0	0	0	0	0
ENSG00000204624	DISP3	protein_coding	1:11479155_11537551_+	0	1.238	4.055	1.124	1.721	0.389	2.758	9.474	0.623	0.417	32.203	10.377	0.73	0	0.954	5.938	0.456	3.122	1.383	1.012	0.536	0	0	0.774	11.477	1.091	3.936	0.2	2.541	0.202	0.311	1.912	1.463	1.376	5.41	0.438	1.2	2.206	15.715	0.791	0.481	2.867	2.553	0.301	0.091	0.932
ENSG00000116661	FBXO2	protein_coding	1:11637018_11655785_-	0	5.846	13.418	8.285	40.678	6.414	3.654	126.937	8.516	4.824	7.314	2.484	0.704	29.232	8.593	2.936	9.507	4.046	4.329	14.51	2.437	12.766	6.02	1.79	19.197	65.128	33.423	1.931	18.976	10.098	1.461	9.265	4.17	10.545	45.536	23.061	0.65	14.537	15.606	20.899	14.289	1.604	15.775	3.917	7.426	35.256
ENSG00000132879	FBXO44	protein_coding	1:11654375_11663327_+	10.282	17.656	37.435	32.893	43.399	18.331	29.105	44.812	23.188	10.488	30.494	18.227	24.943	15.522	31.707	34.931	16.941	20.097	16.048	34.823	24.945	21.247	32.887	31.666	17.54	55.779	21.487	8.521	21.532	30.248	24.362	46.101	27.69	27.151	34.23	31.825	16.698	30.291	20.8	29.421	34.841	15.182	26.092	15.396	16.165	58.824
ENSG00000116663	FBXO6	protein_coding	1:11664200_11674354_+	129.215	55.666	8.432	52.104	66.4	20.918	11.301	27.171	27.004	19.561	35.14	13.405	30.933	37.534	30.742	31.004	40.962	12.478	37.78	27.675	42.392	36.398	35.049	48.538	4.076	41.959	30.096	13.723	37.929	20.173	20.686	24.587	46.257	34.182	24.868	41.796	13.83	33.233	27.426	54.383	41.413	18.028	26.895	18.245	23.594	40.429
ENSG00000116670	MAD2L2	protein_coding	1:11674480_11691650_-	0	24.482	55.414	26.318	20.65	23.977	15.318	32.74	25.843	18.699	61.114	18.536	24.332	16.654	32.357	67.582	15.409	14.014	22.571	18.067	36.303	73.79	16.769	43.013	15.574	50.951	19.367	13.444	13.185	20.374	25.146	20.902	23.678	16.612	40.64	21.999	21.405	29.125	23.158	17.183	24.967	15.017	19.135	10.036	23.185	54.654
ENSG00000162490	DRAXIN	protein_coding	1:11691710_11725857_+	32.75	3.267	13.891	3.043	4.745	1.257	1.037	9.371	1.996	2.173	10.221	1.239	4.246	3.351	8.065	16.977	1.346	6.167	0.48	5.268	1.357	21.216	8.435	20.965	9.267	41.021	0.342	0.974	3.352	2.169	1.458	1.815	1.045	1.806	2.707	0.091	1.198	7.718	18.073	3.521	2.145	2.504	1.283	0.784	2.652	4.853
ENSG00000177674	AGTRAP	protein_coding	1:11736084_11754802_+	0	32.03	28.556	47.055	19.019	25.522	31.958	27.011	26.559	27.001	16.226	15.913	25.662	6.344	40.187	24.361	15.773	15.851	25.707	27.81	41.312	28.402	21.915	21.373	16.513	27.609	27.5	11.319	18.576	33.742	15.622	14.445	38.474	9.034	65.887	6.05	10.276	35.857	13.455	33.814	27.639	19.29	17.752	13.278	26.532	37.157
ENSG00000215910	C1orf167	protein_coding	1:11761787_11789585_+	3.049	0.426	5.746	0.083	0.896	0.057	1.752	0.405	0.035	0	0.113	0.146	0.09	0	0.298	0.077	0	0	0	0.287	0.113	4.098	0.171	0	0	4.427	0.202	0.148	2.374	0.05	0.115	0.166	0.062	2.823	0.039	2.587	0	0.651	11.023	0.265	0.051	0.136	0.779	0.592	0.034	0.404
ENSG00000177000	MTHFR	protein_coding	1:11785723_11806920_-	7.022	10.798	20.676	16.216	16.283	10.466	14.138	6.538	8.069	7.246	14.259	13.021	11.702	19.543	16.141	10.911	8.55	12.291	11.974	15.235	20.298	8.402	14.988	14.68	8.865	12.613	15.459	7.891	12.367	16.019	4.938	21.567	15.008	11.166	11.016	9.358	7.907	19.729	9.942	17.414	12.359	12.181	12.676	8.082	7.625	15.709
ENSG00000011021	CLCN6	protein_coding	1:11806096_11848079_+	30.21	24.601	22.908	33.329	34.19	19.539	29.666	25.011	21.509	18.814	59.602	24.555	28.9	47.764	33.01	31.297	17.667	24.063	25.467	21.858	41.057	53.836	35.616	33.396	34.89	51.874	23.607	13.75	18.932	25.585	12.882	33.405	14.08	29.693	26.335	23.462	28.553	33.256	24.856	22.602	31.666	21.578	23.427	19.657	22.576	45.058
ENSG00000175206	NPPA	protein_coding	1:11845709_11848345_-	54.898	9.416	0	8.012	1.237	3.171	0	6.407	1.366	0.34	38.103	2.692	12.145	0	9.568	5.092	2.323	1.316	2.816	0.317	8.741	17.989	7.541	34.693	0	9.778	3.786	3.265	4.14	8.757	6.335	7.788	0.852	8.039	4.321	8.571	4.889	6.829	7.854	9.084	6.992	2.26	5.737	5.316	2.408	14.737
ENSG00000120937	NPPB	protein_coding	1:11857464_11858945_-	0	6.26	0	1.218	0	0	0	0	2.595	0	1.661	0	0	0	0.795	0	0	0	0.624	0	0	0	0	13.421	27.941	0	0	0	0	0	0	0	0	17.493	0	38.941	0	0	11.489	0	3.719	0	3.814	0	0	0
ENSG00000224904	AL021155.1	processed_pseudogene	1:11877770_11880406_+	0	0.24	0	0	0	0.113	4.457	0	0.697	0.243	0.446	0	0	0	0	0.151	0.553	2.192	0	0	0.223	0	0	0	19.505	17.455	0	0	0	0.586	0	0	0	0	0	0.51	0.145	0	6.73	0	0	0	0	0	0.132	0
ENSG00000116685	KIAA2013	protein_coding	1:11919591_11926428_-	41.303	68.311	28.697	58.449	32.462	60.085	96.854	58.982	74.878	49.484	50.579	61.222	66.714	53.356	52.683	69.134	44.747	27.469	76.265	33.094	59.981	53.538	62.101	52.5	38.681	78.748	41.217	39.993	36.408	75.742	53.083	69.537	50.217	60.895	85.462	45.541	71.031	100.082	30.138	66.885	72.356	29.231	44.613	50.647	48.18	110.753
ENSG00000083444	PLOD1	protein_coding	1:11934205_11975538_+	52.026	40.148	123.765	52.006	69.604	102.017	83.432	176.65	81.21	76.564	40.775	34.744	62.272	28.949	139.647	110.838	78.256	47.746	48.068	35.127	90.029	58.317	103.537	84.655	32.711	168.637	36.965	70.107	28.895	50.36	82.706	34.725	32.843	29.607	141.038	69.169	74.268	92.533	54.309	53.423	108.277	63.021	42.347	46.318	103.446	207.184
ENSG00000116688	MFN2	protein_coding	1:11980181_12013514_+	131.916	123.007	200.798	182.874	209.521	169.179	163.424	176.594	164.621	148.789	124.207	170.568	169.27	166.107	134.785	127.348	103.572	174.21	242.087	140.915	158.462	220.783	117.097	134.24	139.187	164.438	183.713	209.307	143.083	174.016	115.051	114.828	124.605	131.82	250.326	151.167	139.199	164.438	123.904	195.823	343.759	154.654	176.159	164.526	174.4	128.628
ENSG00000270914	AL096840.1	processed_pseudogene	1:12017216_12017308_-	0	0	0	0	0	0	0	0	0	0	12.647	5.451	0	0	0	0	0	8.88	0	0	0	0	353.092	0	0	260.965	0	11.017	0	0	0	0	3.449	0	4.375	0	0	0	7.952	0	0	0	0	4.14	0	0
ENSG00000116691	MIIP	protein_coding	1:12019466_12032045_+	0	20.771	34.752	44.071	42.014	19.632	64.088	38.329	37.779	16.905	25.555	45.784	23.064	38.051	40.336	42.546	37.19	11.492	26.979	24.838	39.484	38.016	44.11	57.853	23.035	28.76	23.819	20.734	10.149	39.368	33.963	58.615	29.102	18.695	52.226	31.321	46.35	56.412	20.792	39.256	45.766	22.767	28.955	23.235	20.652	82.396
ENSG00000120949	TNFRSF8	protein_coding	1:12063303_12144207_+	6.124	1.182	1.746	2.681	1.725	6.262	11.489	6.059	2.612	1.081	1.777	5	0.912	3.446	7.455	1.065	1.866	2.202	2.159	2.918	11.649	11.264	8.281	7.072	1.934	6.321	1.975	1.502	4.85	1.603	1.431	7.206	3.42	1.875	3.471	7.828	1.466	4.27	8.806	2.305	0.936	1.198	2.52	2.258	1.085	1.868
ENSG00000227875	RPL23AP89	processed_pseudogene	1:12080293_12080547_-	0	2.483	0	0	0	4.684	0	0	0	0	4.612	3.976	0	0	9.936	0	0	0	1.733	0	9.221	0	0	0	0	0	0	4.018	0	0	0	3.383	0	0	3.191	0	0	0	14.5	0	6.195	2.782	15.886	7.549	0	0
ENSG00000283789	MIR7846	miRNA	1:12166943_12167038_+	0	0	0	0	0	0	0	0	0	0	0	0	0	0	5.865	0	0	0	0	0	0	0	0	0	10.303	0	0	0	0	0	0	0	0	0	0	0	0	0	0	0	0	0	0	0	0	0
ENSG00000028137	TNFRSF1B	protein_coding	1:12166991_12209228_+	62.801	51.175	164.59	123.327	94.089	56.587	150.631	56.814	57.337	38.449	49.251	56.391	26.374	38.143	164.42	46.878	32.627	68.844	45.55	73.622	356.651	23.086	135.548	31.444	29.584	73.176	27.699	35.406	94.68	52.533	34.387	83.276	46.329	49.099	69.54	51.008	21.43	175.367	37.553	70.088	23.66	64.919	66.339	44.001	28.009	32.536
ENSG00000263676	MIR4632	miRNA	1:12191713_12191773_+	0	41.521	187.846	70.662	369.172	4.895	269.737	27.597	0	20.985	57.845	24.931	7.651	0	32.304	13.098	4.781	0	14.486	107.647	115.64	0	0	0	0	0	0	0	0	33.79	39.109	155.555	26.288	0	46.685	275.589	18.863	355.015	24.246	0	138.127	34.889	44.273	56.802	0	27.571
ENSG00000225196	RPL10P17	processed_pseudogene	1:12220794_12221109_-	0	0	0	0	0	0	0	0	0	2.025	0	0	0	0	1.782	0	0	0	2.796	0	1.86	0	0	0	0	0	0	0	0	0	0	0	0	0	0	0	0	2.142	11.701	0	0	0	0	0	0	0
ENSG00000252969	SNORA70	snoRNA	1:12221148_12221271_-	0	0	0	0	0	0	0	0	0	5.162	0	0	0	0	2.27	0	0	0	0	0	0	0	0	0	0	0	0	0	0	12.467	0	0	0	0	0	0	0	0	0	0	0	0	0	0	0	0
ENSG00000048707	VPS13D	protein_coding	1:12230030_12512047_+	113.075	46.619	92.706	89.09	85.594	69.137	87.761	61.588	63.76	64.993	77.898	90.236	103.708	133.301	60.871	55.869	47.325	106.268	79.84	67.427	81.024	59.993	86.377	78.726	99.585	62.668	107.537	66.477	97.642	80.672	30.149	57.222	40.337	82.312	68.171	68.143	44.318	72.732	57.391	105.163	105.764	81.06	91.84	65.591	62.436	65.108
ENSG00000239149	SNORA59A	snoRNA	1:12507246_12507397_+	0	37.492	91.54	62.387	148.154	27.502	0	59.068	62.854	21.054	23.214	83.378	0	0	42.597	34.166	7.675	21.732	37.788	11.782	30.939	0	0	0	0	0	41.381	50.557	0	33.901	23.543	56.751	21.1	132.783	37.471	39.815	7.57	0	87.571	50.822	55.433	46.672	17.768	63.32	25.239	30.428
ENSG00000162496	DHRS3	protein_coding	1:12567910_12618210_-	266.984	76.157	86.46	199.379	506.954	220.867	85.587	249.223	75.391	362.096	89.813	182.296	153.713	208.155	222.927	229.223	198.79	162.583	259.883	166.75	133.801	220.993	79.029	110.401	75.529	76.155	91.457	230.345	239.337	98.055	164.128	76.603	133.089	494.963	170.712	95.969	97.407	229.655	74.689	177.556	254.762	176.011	175.092	228.983	72.917	187.406
ENSG00000276830	MIR6730	miRNA	1:12578957_12579023_-	0	18.902	158.808	160.836	1379.22	115.872	0	368.513	21.938	76.421	70.22	295.085	48.762	420.984	201.678	172.91	143.643	98.604	105.512	196.014	52.642	0	132.463	124.093	0	237.326	0	191.16	0	153.819	169.134	25.75	71.802	246.469	36.433	140.509	34.347	222.215	66.223	32.942	204.356	434.117	312.39	80.445	36.437	194.54
ENSG00000204518	AADACL4	protein_coding	1:12644547_12667086_+	0	0.804	0	0	0.493	0.569	0	0	0	0	2.24	0	0	0	0.179	0	0.556	2.097	0	2.274	1.12	0.694	2.254	5.279	18.212	8.502	0	0	0	0	0	0	0	0	0	17.078	0.244	0.43	14.555	0	1.003	0.45	0	0	0	0
ENSG00000226166	AC244670.1	processed_pseudogene	1:12692909_12693020_+	0	0	0	0	83.2	0	0	0	0	0	0	0	0	0	0	0	0	0	0	0	0	0	0	0	0	0	0	0	0	0	0	0	0	0	0	24.016	0	0	85.834	0	0	0	18.085	0	0	0
ENSG00000188984	AADACL3	protein_coding	1:12716110_12728760_+	0	0	0	0.109	0	0.038	0	0.107	0	0	0	0.064	0	11.176	0	0	0.148	0	0	0	0	0	0	0.301	0	0.318	0	0	2.718	0	0	0	0.041	0	0	6.735	0.049	0	8.907	0	0	0.45	0	0.195	0.088	0
ENSG00000157330	C1orf158	protein_coding	1:12746200_12763699_+	0	0	0	0.09	0	0.124	1.712	0.409	0.076	0.533	0.245	0.106	0	0	0	0	0.425	0	0.092	1.367	0.734	0	0	0	0	6.618	0	0	0	0	0	0	0.067	0	0	0	0	0	12.004	0	0.11	0	0	0	0	0
ENSG00000116726	PRAMEF12	protein_coding	1:12774841_12777906_+	0	0.709	0	0	0	0	0	0	0	0	0.659	0	0	0	0	0	1.96	0	0	0	0	24.473	0	0	0	35.612	0	0	0	0	0	0	0	2.312	0	6.024	0.215	1.895	13.25	0	0	0.397	0	0	0	0
ENSG00000116721	PRAMEF1	protein_coding	1:12791397_12796628_+	0	0	0	0	0	0	0	0	0	0	0	0	0	0	0	0	0	0	0	0	0	0	0	0.341	0	0	0	0	0	0.887	0	0	0	0.132	0	0	0	0	6.574	0	0	0	2.517	0	0	0
ENSG00000239810	PRAMEF11	protein_coding	1:12824605_12831410_-	0	0.343	0	0	0.421	0	4.459	0	0	0	0	0	0	0	0.153	0	0.316	0	0	0	0	0	0	0	0	4.536	0	0.278	14.438	0	0	0	0	0.497	0	0	0	1.1	14.83	2.093	0	0	0	0	0	0
ENSG00000179172	HNRNPCL1	protein_coding	1:12847408_12848725_-	0	0.571	0	0.389	0	0.539	8.486	3.545	0.663	0	0	0	0	0	0	0	0	5.217	0	2.155	1.592	0	0	0	0	0	0	1.387	0	0.465	2.153	0	0	0	0.367	7.89	0	0	20.022	0	0	0.64	0	0	0.944	0
ENSG00000120952	PRAMEF2	protein_coding	1:12857086_12861909_+	0	0	0	0.263	0	0	15.031	0	0	0	0	0	0	0	0	0	1.599	0	0	0	0	0	0	0	0	0	4.086	0	1.978	0	0.726	0	0	0.279	0	12.286	0	0	26.571	0	0	1.296	0	0	0	0
ENSG00000243073	PRAMEF4	protein_coding	1:12879212_12886201_-	80.151	0	0	0	0	0	0.319	0	0	0	1.278	0	0	1.916	0	0	1.109	0	0	0	0	0	6.27	0	8.601	0.91	0	0.278	0	1.68	1.297	0	0	0	0	0	0	0	15.272	0	0.859	0	0	0	0	0
ENSG00000187545	PRAMEF10	protein_coding	1:12892896_12898270_-	0	0	0	0	0.509	0	0	0	0	0.42	0	0	0	0	0	0	0	0	0	0	0	0	0	0	0	0	0	1.344	0	0	0	0	0	0	0	0	0	0	15.032	0	0	0.465	2.656	0	0	0
ENSG00000204510	PRAMEF7	protein_coding	1:12916610_12920482_+	0	0	0	0	0	0	0	0	0	0	0	0	0	0	0	0	0.226	0	0	0	0	0	0	0	0	0	0	0	0	0	0	0	0	0.178	0	0	0	0	0.287	0	0	0	0	0	0	0
ENSG00000232423	PRAMEF6	protein_coding	1:12938472_12947580_-	0	0	0	0	0	0	0	0	0	0	0	0	0	29.645	0	0	0	0	0	0	0	0	12.437	0	0	0	0	0	0	0	0	0	0	0	0	0	0	0	9.534	0	0	1.193	0	0	0	0
ENSG00000274764	PRAMEF27	protein_coding	1:13049476_13056491_-	0	0	0	0	0.834	0	0	0	0	0	0	0	0	47.313	0	0	0	0	0	0	0.631	0.587	0	0	1.062	0	0	0	0	0.277	0	0	0	0	0	0	0	0	3.572	0	0	1.523	0	0	0	0
ENSG00000277058	HNRNPCL3	protein_coding	1:13060869_13062229_+	0	0	0	0	0	0	0	0	0	0	0	0	0	0	0	0	0	0	0	0	0	0	0	0	0	0	0	0	0	0	0	0	0	7.592	0	0	0	0	7.73	0	0	0	0	0	0	0
ENSG00000229571	PRAMEF25	protein_coding	1:13068677_13077884_+	0	0	0	0	0	0	0	0	0	0	0	0	0	0	0	0	0	0	0	0	0	0	0	0	9.283	0	0	0	0	0	0	0	0	0	0	2.454	0	0	6.554	0	0	0	0	0	0	0
ENSG00000275774	HNRNPCL2	protein_coding	1:13115488_13116854_-	87.038	0	7.788	0	0.672	0.258	4.575	0	0	0	0	0	0	0	0	0	0	0	0.764	0	0	0	0	0	0	0	0	0	25.291	2.229	0.516	0	0	0	0	0	0	0	5.118	0	0	0.614	0	0	0	0
ENSG00000280267	PRAMEF26	protein_coding	1:13148905_13155961_-	0	0	0	0	0	0	0	0	0	0	0	0	0	0	0	0	0	0	0	0	0	0	0	0	0	0	0	0	0	0	0	0	0	0	0	0	0	0	0.794	0	0	0	0	0	0	0
ENSG00000179412	HNRNPCL4	protein_coding	1:13164586_13165467_-	0	0	0	0	0	0	0	0	0	0	0	0	0	0	0	0	0	0	0	0	0	0	0	0	0	0	0	0	0	0	0	0	0	0.52	0	0	0	0	0	0	0	0.804	0	0	0	0
ENSG00000204505	PRAMEF9	protein_coding	1:13172455_13179464_+	0	0	0	0	0	0	0	0	0	0	0	0	0	0	0	0	0.47	0	0	0	0	0	0	0	0	17.07	0	0	0	0	0	0	0	0.492	0	12.272	0	0	4.763	0	0	0	0	0	0	0
ENSG00000279169	PRAMEF13	protein_coding	1:13196188_13201409_-	0	0	0	0	0	0	0	0	0	0	0	0	0	0	0	0	0	0	0	0	0	0	0	0	3.114	0	0	0	0	0	0	0	0	0	0	0	0	0	1.693	0	0	0	0	0	0	0
ENSG00000279804	PRAMEF18	protein_coding	1:13222705_13226106_-	14.003	0	0	0	0	0	0	0	0	0.31	0	0	0	0	0.136	0	0	0	0	0	0	0	0	0	0	22.673	0	0	6.915	0	0	0	0	0	0	0	0	0	11.806	0.801	0	0	0	0.931	0	0
ENSG00000182330	PRAMEF8	protein_coding	1:13281035_13285174_-	0	0	0	0	0	0	0	0	0	0	0	0	0	0	0	0	0	0	0	0	0	0	0	1.786	0	6.712	0	0.128	0	0	0	0	0	0.115	0	5.899	0	1.187	6.116	0	0	0	0.846	0.289	0	0
ENSG00000237700	PRAMEF33	protein_coding	1:13303539_13308907_+	0	0	0	0	3.581	0	0	0	0	0	0	0	0	0	0.371	0	0	0	0	0	0.774	0	0	0	26.064	0	0	0	0	1.358	0	0	0	0	0	0	0	0	17.05	0	0	0	0	0	0	0
ENSG00000204501	PRAMEF15	protein_coding	1:13315581_13322598_+	0	0	0	0	0	0	3.781	0.301	0	0	0	0	0	0	0	0	1.251	0	0	0	0	0	0	3.821	0	6.731	0	1.099	0.348	0.829	0	0	0	0	0	0	0	0	12.292	0	2.259	0.761	0	0	0	0
ENSG00000204481	PRAMEF14	protein_coding	1:13341892_13347134_-	0	0	9.833	0	3.11	0	2.521	0	0	0	0	0	0	0	0	0	0	0	0	0	0	0	0	0	0.283	0	0	0.44	0	0	0	0.247	0	0	0	0	0	0.581	4.865	0	0	1.015	0.193	0	0	0.12
ENSG00000204480	PRAMEF19	protein_coding	1:13369067_13371900_-	0	0.44	0	0	0	0	0	4.676	0	0	0	0	0	0	0	0	0	0	0	0	0	0	0	0	0	0	0	0	6.316	0	0	0	0	0	0	10.74	0	0	22.596	6.131	0	0	0	0.802	0	0
ENSG00000204479	PRAMEF17	protein_coding	1:13389632_13392629_+	0	1.204	7.78	0	0	0	9.31	3.378	0.466	0	0	0	0	0	0	0	0	0	0	0.757	0	0	0	0	0	0	0	0	3.294	0	0	0	0	0.291	0	0	0	0.858	21.088	0	5.673	0	0	0	0	0
ENSG00000204478	PRAMEF20	protein_coding	1:13410450_13421328_+	0	0	0	0	0.972	0.187	13.247	0	0	0	0	0	0	0	0	0	2.739	0	0	2.99	1.104	0	0	6.694	0	0	0	0	0	0	0	0	0	0	0.255	6.737	0	0	12.965	2.419	0	0	2.114	0	0	0
ENSG00000162494	LRRC38	protein_coding	1:13474973_13514003_-	0	0	0.755	0.398	1.791	1.102	0	1.165	7.966	0	0	0.701	4.09	14.636	0.39	1.106	0.135	0.381	0	26.158	0.542	0	0	3.287	12.318	14.283	0	1.89	0	1.901	11.279	1.79	0.148	1.693	4.128	0	1.061	4.994	11.597	0	0	14.398	0.623	0.71	2.735	0
ENSG00000215909	BRWD1P1	processed_pseudogene	1:13555001_13555694_+	0	0	0	0	0	0	0	0	6.933	0	0	0	0	323.113	0	0	0	0	0	0	4.753	0	0	0	0	0	0	0	0	1.389	0	0	0	0	0	0	0	0	31.892	0	0	0	0	0	0.94	0
ENSG00000162493	PDPN	protein_coding	1:13583465_13617957_+	30.828	21.573	31.979	9.6	23.012	36.577	61.781	116.455	103.897	29.356	9.324	26.696	23.433	26.619	131.403	20.321	21.496	84.405	13.635	95.21	54.201	38.775	66.839	27.911	56.289	49.442	54.969	43.901	5.702	31.318	22.515	14.328	5.66	28.182	60.203	18.213	45.102	76.961	26.101	57.543	39.809	116.695	25.36	8.466	115.726	8.492
ENSG00000116731	PRDM2	protein_coding	1:13700198_13825079_+	75.548	34.168	57.201	72.074	57.579	55.796	76.785	75.221	52.027	37.707	74.369	49.309	67.871	69.865	84.919	50.135	54.419	73.33	74.443	82.898	62.657	92.198	86.183	79.592	76.187	74.938	63.973	81.623	62.433	57.532	24.368	56.909	33.228	60.108	62.456	72.498	61.353	51.983	44.315	65.369	76.637	52.602	57.364	51.946	51.571	49.609
ENSG00000189337	KAZN	protein_coding	1:13892792_15118043_+	26.43	12.492	18.119	15.276	24.675	15.783	14.867	21.662	21.305	18.988	26.451	18.5	13.542	22.477	14.018	21.798	8.755	22.054	36.041	23.284	26.705	36.86	7.707	45.015	23.038	33.86	46.709	15.379	34.081	42.861	5.958	24.076	30.428	25.928	26.161	30.582	11.167	18.82	18.189	34.762	58.368	15.242	21.962	21.413	13.025	81.301
ENSG00000235829	TBCAP2	processed_pseudogene	1:14692129_14692613_-	0	5.827	45.192	26.444	0	17.403	14.421	23.238	16.907	58.898	57.727	13.995	15.748	0	7.772	55.143	9.841	55.73	55.568	0	36.063	429.037	0	29.147	0	0	0	26.715	0	14.226	0	13.23	7.87	14.071	18.719	16.502	4.706	2.076	52.173	18.618	38.769	10.881	35.208	16.533	28.885	83.834
ENSG00000171729	TMEM51	protein_coding	1:15152532_15220478_+	0	12.332	13.505	24.076	22.265	11.307	9.775	20.567	28.178	16.014	18.452	23.037	8.963	11.921	37.92	11.454	28.123	9.717	16.732	12.272	21.704	23.35	31.328	28.754	21.805	7.81	17.864	15.105	17.046	19.583	9.115	9.508	16.656	14.517	26.41	13.369	10.893	21.234	16.502	33.806	15.74	14.2	9.04	14.527	24.574	23.94
ENSG00000215720	AL035405.1	processed_pseudogene	1:15191828_15192845_-	0	32.106	86.458	33.39	12.031	18.925	62.902	20.154	38.298	29.748	53.011	28.56	11.832	0	52.337	9.002	56.274	48.851	22.403	29.427	32.289	0	71.25	38.476	64.083	0	32.483	23.09	12.811	9.435	8.4	24.907	13.1	76.236	20.055	36.937	10.804	36.22	40.62	46.63	12.609	9.992	43.743	21.689	55.015	14.213
ENSG00000278480	AL391094.1	processed_pseudogene	1:15226373_15227549_+	0	2.622	0	2.231	0	1.236	0	0	0.38	1.988	2.435	0	0	0	0.874	0.414	7.246	0	2.744	13.595	5.477	0	9.187	1.23	44.029	0	0	3.712	0	2.667	0	2.232	1.66	0	0	2.784	3.176	1.401	16.841	3.427	0	0	1.398	0	2.888	4.353
ENSG00000142621	FHAD1	protein_coding	1:15247272_15400283_+	5.279	2.372	8.75	2.522	4.412	0.704	12.168	9.471	8.753	2.667	11.039	7.937	1.257	20.329	11.35	3.497	8.322	1.877	8.907	3.191	2.598	8.094	10.459	4.799	3.913	10.426	1.094	2.091	0.492	5.205	1.305	3.467	3.482	5.772	11.01	6.198	2.163	4.13	22.129	4.575	2.172	3.941	2.046	1.377	17.937	5.663
ENSG00000142634	EFHD2	protein_coding	1:15409888_15430339_+	179.66	175.079	504.069	543.27	466.227	215.737	341.985	498.252	371.325	465.17	249.329	564.342	224.602	205.417	548.47	124	351.542	200.88	342.064	328.932	451.808	266.162	228.741	322.154	204.139	309.081	188.133	195.446	291.487	372.137	187.485	256.117	309.629	316.625	568.732	396.424	253.255	472.698	156.515	338.735	330.562	356.807	316.47	192.368	254.852	247.597
ENSG00000162438	CTRC	protein_coding	1:15438442_15449242_+	0	0.348	8.425	0.828	0.107	0.369	1.21	1.579	1.463	0.176	1.291	0.348	0	0	0.734	0.822	1.081	1.02	0.424	0.41	1.049	0	1.584	0.978	0	3.79	0	0.844	6.331	1.485	0.573	0.888	0.704	0.63	0.67	2.123	0.211	0.65	4.872	1.212	2.602	0.487	1.483	0.845	0.718	0.115
ENSG00000142615	CELA2A	protein_coding	1:15456728_15472091_+	0	0.311	0	0.848	0	1.322	11.562	2.07	1.988	2.204	1.736	0.997	0.23	6.937	1.8	0.982	1.721	0	0.869	0	3.181	4.837	0	9.348	8.758	0	0	1.26	0	3.549	0	0.424	0.316	7.446	2.001	15.546	0.377	3.329	12.004	5.428	0.777	0	3.321	0.947	0.515	2.275
ENSG00000215704	CELA2B	protein_coding	1:15465909_15491395_+	0	2.332	12.726	7.231	6.99	2.932	15.869	8.036	6.916	5.499	11.069	3.111	7.639	0	7.257	3.106	9.666	2.027	9.22	6.351	8.899	38.45	7.989	23.813	0	46.227	3.088	7.127	10.368	10.12	4.393	10.059	1.312	8.634	4.162	19.81	6.277	10.522	26.929	2.935	17.884	2.903	7.183	9.294	1.427	5.505
ENSG00000132906	CASP9	protein_coding	1:15490832_15526534_-	11.563	5.156	20.398	14.146	9.133	8.915	7.975	12.069	7.556	10.581	27.088	13.551	25.298	22.039	15.027	12.289	14.153	13.381	15.263	8.494	16.439	7.46	26.133	20.32	2.847	17.484	10.588	8.048	18.543	11.02	8.241	12.168	4.88	9.206	11.076	10.453	13.754	15.14	12.834	7.488	19.708	9.102	12.884	10.988	5.364	18.329
ENSG00000116138	DNAJC16	protein_coding	1:15526813_15592379_+	23.013	12.157	15.193	12.551	12.789	9.278	14.009	13.505	9.245	13.773	20.602	10.678	21.574	16.682	10.489	10.36	18.509	15.254	22.172	10.456	14.469	15.759	15.909	14.536	26.595	23.645	13.183	11.957	15.311	11.065	7.435	11.813	10.272	19.137	10.384	27.564	7.085	11.484	13.929	14.686	18.999	8.424	11.212	9.563	12.932	9.794
ENSG00000116771	AGMAT	protein_coding	1:15571699_15585051_-	42.752	13.707	25.123	14.902	13.549	11.577	36.265	5.349	5.343	4.343	6.08	8.353	8.595	0	4.548	3.872	71.332	17.61	31.835	9.258	21.082	12.004	23.801	19.956	6.711	32.448	15.716	8.938	18.263	11.654	7.901	16.862	3.005	3.853	9.727	66.049	3.842	9.621	21.504	9.092	25.352	3.209	4.581	8.956	10.592	5.298
ENSG00000235084	CHCHD2P6	processed_pseudogene	1:15604597_15605043_+	0	5.666	1.831	3.857	26.058	4.008	1.315	4.394	6.576	1.432	5.263	1.134	3.132	0	3.149	19.661	2.61	3.695	11.861	2.671	2.63	2.445	17.869	5.314	2.213	0	15.01	3.438	0	8.069	14.677	4.825	5.74	24.628	3.641	0	6.864	9.084	6.617	0	31.809	0	1.51	3.445	3.121	6.584
ENSG00000236500	CD24P1	processed_pseudogene	1:15614643_15614867_-	0	0	0	1.916	0	0	44.4	0	0	0	0	0	0	0	0	0	10.369	0	1.964	0	0	0	0	0	0	0	0	0	63.526	0	0	0	0	0	0	0	0	18.047	9.86	0	0	0	0	0	0	0
ENSG00000197312	DDI2	protein_coding	1:15617458_15669044_+	67.678	30.158	59.234	34.649	55.353	31.505	47.915	39.172	39.407	38.607	72.908	40.458	71.294	68.255	37.571	39.257	30.099	59.183	82.929	57.17	45.595	52.464	46.537	51.469	95.931	56.865	70.103	94.383	65.803	43.404	26.533	41.5	32.935	68.571	33.042	76.166	38.797	32.666	36.453	43.895	79.667	41.155	53.018	41.633	42.499	36.817
ENSG00000116786	PLEKHM2	protein_coding	1:15684320_15734769_+	78.518	87.103	146.121	164.025	135.383	108.177	174.149	161.01	175.266	81.822	87.932	159.328	159.039	130.212	189.497	136.307	77.968	75.568	152.078	140.491	180.095	138.875	180.871	153.086	81.933	183.444	163.08	119.038	121.527	224.67	76.96	196.437	120.795	113.579	255.424	70.079	153.12	192.966	66.231	163.852	338.344	127.817	111.249	101.831	117.382	229.278
ENSG00000162461	SLC25A34	protein_coding	1:15736258_15741392_+	90.157	4.432	10.273	7.803	6.56	9.009	25.673	11.377	8.692	5.561	6.246	10.523	13.068	19.573	17.802	11.185	9.714	4.585	14.184	9.366	22.134	0	12.853	28.095	13.37	13.938	12.044	5.812	15.211	18.035	3.311	23.007	3.483	14.172	9.918	37.006	23.144	15.028	13.744	17.714	18.431	5.822	5.215	7.62	4.798	25.067
ENSG00000162460	TMEM82	protein_coding	1:15742499_15747982_+	0	3.847	0	0.403	12.7	0.698	0	0	0.859	0	0.55	0	0.218	0	0.789	0.56	2.862	0.772	0.826	0	2.198	2.042	0	2.22	0	23.073	8.034	1.197	18.519	1.686	0	2.822	0.749	1.5	0.57	0	0.179	0.949	12.786	2.063	3.199	2.321	1.577	0.54	0	0.786
ENSG00000162458	FBLIM1	protein_coding	1:15756607_15786594_+	16.799	55.53	142.855	50.648	104.479	55.073	66.866	134.302	261.858	88.917	40.991	44.602	50.574	51.365	120.919	59.911	79.894	59.29	69.88	88.218	75.173	69.92	67.015	80.865	50.859	133.159	89.959	71.514	42.006	116.827	46.171	46.244	49.228	43.11	192.994	71.009	37.763	68.628	58.585	143.279	91.111	79.236	47.445	59.094	124.499	71.985
ENSG00000224321	RPL12P14	processed_pseudogene	1:15792796_15793285_+	0	0	0	0	4.754	2.437	0	3.436	3.75	1.306	4.801	0	1.905	0	4.022	0.815	1.786	0	1.803	8.528	1.2	0	0	2.424	2.019	0	0	2.091	0	0	0	0.88	1.964	0	1.661	0	0	0	13.582	7.883	0	0	0	0.786	0	0.858
ENSG00000233954	UQCRHL	protein_coding	1:15807169_15809348_-	0	8.714	12.39	22.738	38.827	20.956	19.408	9.138	22.924	17.909	16.726	13.72	9.42	19.408	17.82	33.535	27.291	15.531	21.078	54.219	22.381	51.628	13.435	20.704	11.343	101.732	15.004	34.781	9.835	12.764	37.208	17.213	15.594	14.519	12.317	39.174	23.928	23.903	33.582	19.236	28.021	28.962	14.247	20.662	14.718	13.501
ENSG00000178715	AL450998.1	processed_pseudogene	1:15828232_15828669_+	0	31.805	1.869	23.619	17.729	17.043	40.249	14.093	13.423	16.074	26.853	11.574	39.426	0	9.641	40.131	29.963	18.854	23.201	2.726	17.447	0	0	24.406	4.516	17.196	1.915	11.697	35.6	14.118	25.872	3.939	6.59	29.324	2.787	15.352	14.011	1.545	48.962	12.598	18.035	12.957	33.912	17.579	8.759	12.479
ENSG00000065526	SPEN	protein_coding	1:15847707_15940456_+	122.346	143.739	234.512	226.238	223.446	139.506	167.844	173.74	194.071	144.382	173.2	144.01	183.212	154.666	185.074	226.478	100.639	136.394	255.81	271.943	195.692	533.4	198.322	245.828	123.097	344.103	135.626	233.053	133.463	237.233	145.225	155.949	143.995	163.224	188.425	241.01	193.378	191.289	106.417	198.122	261.1	149.066	165.008	135.579	164.314	284.657
ENSG00000116809	ZBTB17	protein_coding	1:15941869_15976132_-	14.438	17.765	34.221	32.825	39.117	18.332	29.28	34.068	54.961	16.033	25.821	34.449	30.142	32.116	31.182	38.354	16.604	12.863	30.467	20.935	49.102	45.388	29.104	46.199	8.83	26.148	27.12	16.38	25.271	45.39	24.774	57.715	19.398	26.742	37.429	31.668	26.937	32.919	18.188	32.822	51.184	24.104	17.651	17.044	18.553	45.232
ENSG00000234607	AL355994.4	processed_pseudogene	1:15969632_15970194_+	48.963	23.619	104.671	29.093	0	18.563	70.976	9.967	71.794	20.463	12.535	24.312	7.461	0	16.001	12.063	16.058	2.934	32.961	21.206	39.676	0	0	33.755	0	132.297	8.938	12.739	18.464	31.119	13.772	29.878	6.266	21.998	23.124	29.86	17.713	15.626	48.599	20.582	22.449	20.161	20.387	35.558	43.982	31.366
ENSG00000275503	AL355994.5	processed_pseudogene	1:15989140_15989375_-	0	0	0	0	0	0	0	0	0	0	0	0	0	0	0	0	0	0	0	0	0	0	0	0	0	0	0	0	0	10.917	0	0	0	0	0	0	0	0	12.534	14.028	0	0	0	1.631	0	0
ENSG00000183888	SRARP	protein_coding	1:16004236_16008807_+	82.544	0	0	0	0	0.098	0	0.923	0	0	0	0	0	0	0	0.131	0	2.717	0	0	0.58	9.708	6.133	2.345	0	0	0	0	0	0	0	0.426	0	4.83	0.535	13.497	0.126	0.668	16.06	0	0	0	0	1.267	0.23	0
ENSG00000173641	HSPB7	protein_coding	1:16014028_16019594_-	14.075	5.619	3.283	9.118	34.55	56.88	2.715	4.434	6.164	18.284	2.145	10.723	2.213	11.144	21.97	5.828	4.893	84.93	3.545	15.675	1.858	5.181	2.05	6.931	2.285	60.737	1.682	10.214	0	2.443	0.58	1.154	3.158	9.145	16.964	5.068	5.595	36.445	26.789	0.402	10.435	47.604	28.481	78.392	15.56	0.409
ENSG00000186510	CLCNKA	protein_coding	1:16018875_16034050_+	26.053	1.341	0	0.261	0.117	0.858	2.399	2.291	0.445	0.871	0.356	1.15	1.2	41.586	1.873	0.423	1.103	1.374	0.668	1.354	0.889	4.296	2.684	0.359	1.197	37.966	3.234	0.852	11.003	1.792	0.18	1.37	0.485	0	0.246	0	0.754	1.433	14.984	0	0.717	0.215	1.94	3.842	0.369	0.827
ENSG00000184908	CLCNKB	protein_coding	1:16043736_16057308_+	50.548	2.127	16.498	0.724	0.217	1.254	0	1.1	0.72	0.717	0	1.419	2.091	11.845	0.552	0.447	0.163	0.925	0.742	10.696	0.987	0	0	13.633	3.6	44.515	1.057	2.295	1.637	1.731	0.835	3.019	0.988	0.128	1.025	1.694	0.537	0.568	19.874	0	13.858	0.794	2.268	0.862	1.074	0.118
ENSG00000185519	FAM131C	protein_coding	1:16057769_16073651_-	0	8.835	22.841	4.01	3.612	3.953	0	6.224	5.127	4.351	0.842	4.716	4.175	0	4.129	5.86	1.461	0.886	14.069	14.737	4.627	0	0	26.347	2.123	19.762	3.451	7.698	0	17.33	2.134	3.395	12.622	2.462	5.531	0	4.666	11.864	10.054	3.356	16.769	4.569	5.797	2.342	7.986	0
ENSG00000142627	EPHA2	protein_coding	1:16124337_16156069_-	47.355	106.58	478.997	283.8	51.179	177.508	40.671	74.523	217.778	316.103	110.352	191.17	125.969	154.331	71.47	75.027	26.543	114.582	326.667	278.459	174.389	237.348	46.325	138.904	238.864	74.51	520.873	138.359	543.346	476.565	78.124	201.406	152.304	291.559	84.538	122.181	69.499	201.772	88.802	339.237	316.715	139.796	187.249	248.328	122.474	253.636
ENSG00000142632	ARHGEF19	protein_coding	1:16197854_16212652_-	29.951	23.862	63.938	47.544	91.099	25.297	62.231	101.062	12.735	37.059	87.676	115.806	66.757	124.135	52.577	347.068	74.203	23.283	70.185	105.499	52.308	107.302	28.684	207.133	37.138	86.44	33.046	53.126	51.021	113.462	93.101	88.267	33.699	78.417	102.449	166.93	99.434	47.84	33.461	79.834	231.836	51.418	71.036	29.651	34.583	215.983
ENSG00000132881	CPLANE2	protein_coding	1:16231692_16237183_-	30.318	22.142	62.32	34.279	31.534	19.704	59.659	28.01	16.373	11.191	47.764	44.89	39.485	0	20.958	29.742	24.344	23.289	28.16	21.548	24.866	75.805	32.537	40.195	15.063	50.978	19.63	21.093	37.377	34.585	23.884	42.328	31.294	41.136	19.963	67.889	32.016	33.971	22.94	29.254	49.305	18.806	38.08	12.811	15.736	17.549
ENSG00000233929	MT1XP1	processed_pseudogene	1:16241213_16241398_-	0	17.022	0	18.539	4.175	12.843	0	0	13.829	13.764	25.294	2.725	22.583	0	6.054	0	0	17.759	2.375	0	12.642	0	47.715	25.543	0	0	0	2.754	0	0	3.207	37.102	0	2.466	10.936	0	39.179	14.554	15.903	35.599	14.156	7.628	0	18.628	3.75	6.782
ENSG00000037637	FBXO42	protein_coding	1:16246840_16352480_-	41.722	37.721	70.198	54.366	58.238	46.149	39.625	52.565	45.705	37.506	60.937	41.561	52.617	77.308	46.322	58.564	39.104	55.604	53.198	36.662	53.325	77.497	66.991	67.644	66.792	59.435	51.181	44.486	55.533	42.145	28.296	47.203	35.161	43.837	50.918	51.866	32.784	40.643	39.174	58.728	78.631	42.742	55.156	52.853	42.364	48.503
ENSG00000055070	SZRD1	protein_coding	1:16352575_16398145_+	5.851	59.855	50.344	94.707	66.005	60.873	72.79	115.644	59.417	52.289	47.38	46.916	59.044	37.918	83.497	88.188	52.935	54.379	67.609	82.672	67.656	139.783	68.237	83.03	46.19	101.137	45.968	59.302	34.569	63.78	55.872	45.206	72.161	58.074	92.496	66.356	72.403	69.654	39.207	59.395	117.991	66.323	74.396	59.092	68.567	94.444
ENSG00000226457	RPL22P3	processed_pseudogene	1:16369150_16369530_-	0	43.211	0	20.364	38.725	21.16	57.068	14.728	8.68	16.799	64.829	9.314	18.375	0	12.561	8.388	31.384	17.34	26.672	1.567	37.029	0	65.223	90.406	98.652	90.059	14.308	12.102	17.052	20.287	1.565	4.528	8.418	22.875	7.475	0	13.087	21.315	17.468	27.517	22.115	11.172	19.493	10.105	20.138	7.725
ENSG00000187144	SPATA21	protein_coding	1:16387117_16437424_-	45.202	2.68	15.802	2.394	0.103	2.132	5.284	2.375	1.166	1.439	6.377	3.017	4.197	0	1.712	2.007	67.453	2.949	2.98	2.605	3.809	0	12.793	16.178	7.456	2.988	6.543	2.371	5.756	5.451	1.025	6.502	0.467	7.522	0.968	4.446	3.094	5.37	12.615	8.902	10.237	1.782	4.018	1.833	1.015	68.779
ENSG00000157191	NECAP2	protein_coding	1:16440721_16460078_+	50.771	28.667	28.024	51.2	46.246	33.287	44.008	43.571	32.467	26.899	40.272	43.928	45.706	58.357	46.8	34.941	41.457	36.584	30.866	31.385	46.311	27.661	70.928	36.235	46.306	50.043	41.542	33.794	32.788	31.733	18.292	45.948	26.672	38.967	35.022	54.177	27.167	49.747	28.26	48.441	44.18	33.787	37.853	22.459	27.702	42.54
ENSG00000219481	NBPF1	protein_coding	1:16562319_16613562_-	27.228	20.05	31.541	15.994	30.948	16.345	37.485	22.508	8.816	11.398	20.003	19.826	31.401	44.819	18.344	16.081	15.698	10.025	24.009	20.304	22.451	34.1	30.644	61.686	30.981	20.079	9.676	16.428	22.098	21.362	13.797	16.572	9.678	28.814	11.624	39.813	14.319	22.127	26.634	19.779	32.205	13.283	26.946	19.576	8.807	47.862
ENSG00000236698	EIF1AXP1	processed_pseudogene	1:16685621_16686055_-	0	7.278	5.645	9.909	0	7.551	0	5.16	6.758	5.885	13.519	4.662	4.292	8.105	3.236	46.836	21.454	0	6.094	4.117	1.351	5.024	0	21.844	4.548	1.924	23.135	14.133	31.365	1.185	2.742	1.983	3.686	17.926	0.935	32.463	7.935	1.556	10.2	10.148	9.685	1.631	3.104	0.885	12.828	9.666
ENSG00000058453	CROCC	protein_coding	1:16740273_16972964_+	34.385	23.695	48.007	67.662	130.22	38.543	114.234	70.133	32.342	22.65	52.256	206.79	138.348	98.335	52.06	61.7	96.648	29.919	112.982	79.775	69.082	65.47	66.298	305.469	36.113	41.639	41.169	178.392	48.944	154.588	75.524	122.804	16.991	65.286	64.659	340.884	185.375	66.916	46.691	73.313	208.652	107.63	76.128	48.751	19.552	196.057
ENSG00000263811	MIR3675	miRNA	1:16858949_16859021_-	0	0	0	0	0	0	0	0	0	0	0	0	0	0	0	0	0	0	0	0	0	0	0	0	0	0	0	0	0	0	0	0	0	0	0	0	0	0	20.26	0	0	0	0	5.274	0	0
ENSG00000117122	MFAP2	protein_coding	1:16974502_16980632_-	10.563	14.951	46.62	15.445	104.867	14.101	24.952	70.085	21.919	9.147	4.385	27.825	20.784	18.257	81.281	62.057	18.001	5.302	13.544	50.694	13.271	38.023	37.5	40.346	0	81.99	9.814	35.866	3.23	30.418	6.053	15.634	5.049	7.506	59.491	77.3	15.173	24.81	21.137	29.372	55.083	32.326	6.713	5.422	37.563	59.394
ENSG00000159363	ATP13A2	protein_coding	1:16985958_17011928_-	13.5	46.488	80.655	46.037	81.549	31.052	78.429	36.562	49.042	33.253	31.255	45.249	51.518	23.423	57.376	47.566	26.057	16.67	52.797	81.807	52.77	66.45	43.389	77.592	38.921	38.99	21.108	30.195	49.249	89.576	33.527	57.491	40.974	33.326	70.098	58.361	61.643	64.845	30.358	63.116	92.665	35.89	29.96	30.134	50.438	83.189
ENSG00000117118	SDHB	protein_coding	1:17018722_17054170_-	59.638	48.099	25.774	38.131	18.667	41.344	15.397	31.767	42.222	40.925	30.253	21.691	40.277	14.408	26.595	40.332	35.754	30.968	52.892	32.861	43.381	33.096	26.668	33.691	33.525	38.827	20.463	27.216	11.089	30.843	34.982	16.174	27.985	21.502	29.143	53.666	36.142	28.469	26.131	20.029	40.888	21.487	23.696	28.782	43.846	29.412
ENSG00000117115	PADI2	protein_coding	1:17066761_17119451_-	17.022	3.792	20.064	7.219	8.937	4.079	10.446	3.071	6.567	5.03	4.292	4.316	2.402	2.639	10.746	262.235	8.213	7.649	3.142	4.747	18.7	12.984	7.722	2.445	5.368	12.763	4.198	4.793	60.848	4.918	2.902	2.542	4.231	5.064	7.689	11.136	1.723	5.445	15.706	6.247	2.414	5.907	4.232	3.53	5.286	171.677
ENSG00000142623	PADI1	protein_coding	1:17205128_17246007_+	121.381	47.555	3.537	1.463	34.193	162.966	1.028	34.61	52.283	128.335	142.425	52.363	37.933	310.497	16.45	0	21.693	100.423	7.273	119.882	7.076	0	5.296	4.399	151.318	3.874	318.381	54.973	815.397	93.251	0.859	113.286	1.056	273.524	1.8	13.421	0.434	58.484	36.822	307.057	11.811	122.541	163.999	278.8	1.83	0.433
ENSG00000142619	PADI3	protein_coding	1:17249098_17284233_+	100.271	57.979	40.551	0.676	112.012	174.624	5.712	207.284	13.712	68.438	26.187	62.632	2.488	206.746	17.567	0.626	139.555	23.824	160.578	13.103	60.092	7.881	9.184	4.469	49.936	21.519	46.811	9.639	450.245	99.213	7.294	70.735	0.503	87.023	7.144	43.859	27.302	16.128	29.45	155.897	89.833	26.25	58.434	66.64	256.783	101.126
ENSG00000266634	MIR3972	miRNA	1:17277889_17277975_+	0	50.947	0	4.954	0	106.395	0	158.024	4.224	29.427	27.039	5.827	0	0	16.179	0	77.1	94.921	132.042	75.477	87.837	0	0	95.566	193.275	0	0	0	567.552	100.689	0	74.364	0	0	9.352	0	22.043	0	93.499	310.775	54.477	16.308	62.084	128.33	84.183	67.66
ENSG00000159339	PADI4	protein_coding	1:17308195_17364004_+	15.834	0.97	46.388	0.66	0	5.87	4.351	1.719	3.002	3.431	3.303	0.388	0	0	10.062	0.306	0	2.53	1.918	0	87.642	0	7.477	0	27.777	9.828	1.499	2.223	25.543	5.657	0.457	1.872	0	2.225	6.336	19.056	0.098	0.691	26.053	2.677	1.613	3.26	2.241	0.688	3.294	0.107
ENSG00000276747	PADI6	protein_coding	1:17372196_17401699_+	0	0.529	0	0.36	0.972	0.498	0	2.108	0.613	0.267	0.982	0	0	0	0.47	0	0	0	0.369	0	0	0	4.075	9.914	0	1.397	0	0.641	0	0	0	0.18	0	3.255	0	0	0	1.412	36.11	0	0	0	0	1.446	0.291	0.351
ENSG00000179051	RCC2	protein_coding	1:17406760_17439677_-	122.186	187.26	196.324	248.186	286.992	198.763	255.501	317.462	253.281	270.721	291.455	239.354	302.783	175.231	203.764	516.286	267.328	165.337	316.696	224.725	284.697	583.712	240.411	330.535	347.078	252.954	218.756	238.186	175.535	248.747	219.9	230.098	136.334	225.715	259.413	242.239	418.019	258.581	117.557	254.011	455.889	193.044	218.233	134.753	286.738	403.192
ENSG00000074964	ARHGEF10L	protein_coding	1:17539698_17697874_+	43.693	26.63	37.489	39.377	51.305	44.767	129.803	40.96	27.242	43.059	59.104	60.739	28.938	48.157	68.227	29.439	99.9	35.937	50.243	55.292	74.838	28.947	47.304	45.877	42.415	34.558	80.078	33.881	106.776	75.358	21.483	46.005	58.21	52.657	46.108	32.424	29.044	92.133	39.086	82.236	75.273	48.222	56.532	74.229	24.726	28.26
ENSG00000117148	ACTL8	protein_coding	1:17755333_17827063_+	0	86.026	18.649	0.123	0	0.85	0	0	0	0	0	0	0	0	0.16	0	5.399	0	0.503	0	0.502	0	0	0	9.297	5.006	0	0.875	0	0	0.17	0	2.649	0	0.463	0	0.437	0	10.11	1.1	0	0	0.769	0.11	0.795	0
ENSG00000117154	IGSF21	protein_coding	1:18107798_18378483_+	11.217	1.982	12.298	1.529	1.458	2.492	0	11.242	5.444	2.271	0.982	4.232	0	2.943	21.325	10.754	0	0.862	1.844	2.367	0.981	10.489	10.001	4.214	8.463	19.385	0	0.321	4.61	0.645	2.116	2.16	1.807	2.106	3.226	6.315	0.96	39.119	14.815	0	2.967	3.109	2.254	3.776	1.819	1.755
ENSG00000179023	KLHDC7A	protein_coding	1:18480982_18486126_+	0	5.415	0	0.084	0.151	1.741	0	0.927	0.143	7.837	7.544	1.971	0.181	10.279	0.055	0	1.19	0.803	5.067	1.044	0.686	13.592	0	1.847	9.036	1.789	20.865	0.398	6.061	0.901	0	0.587	0.436	20.327	0.079	0.131	0	1.184	12.792	4.29	2.047	3.033	0.394	0.898	0	0.899
ENSG00000235282	DYNLL1P3	processed_pseudogene	1:18513118_18513383_+	0	0	0	0	0	0	0	0	0	0	0	0	0	0	0	0	0	0	0	0	0	0	0	0	0	0	0	0	0	0	0	0	0	0	0	0	0	0	5.56	0	0	10.668	0	0	0	0
ENSG00000225478	AL031737.1	processed_pseudogene	1:18595414_18595636_+	0	0	0	0	0	0	0	0	0	0	0	0	0	0	0	0	0	0	0	13.385	7.908	0	0	0	0	0	0	0	0	0	0	0	0	0	0	0	0	0	23.213	0	0	0	0	0	0	0
ENSG00000009709	PAX7	protein_coding	1:18630846_18748866_+	18.899	0.155	0	0	0	3.912	1.223	21.709	0.225	0	0	3.724	0	0	4.308	0.049	0	0	0.162	26.822	5.038	0	2.39	1.454	3.512	32.172	1.848	0.815	5.966	1.325	0.073	4.436	32.982	2.078	0	0.082	0.047	12.179	15.21	2.5	6.512	0.087	13.97	0.754	0.043	0
ENSG00000179002	TAS1R2	protein_coding	1:18839599_18859682_-	0	0.498	0	0.17	0.611	0	0	3.201	1.879	0	0	0.199	0	0	0	0	0.229	0	0	0	0.462	10.746	0	2.336	18.677	0.658	0	0	0	0.405	0	0.17	0	0	0	3.968	0.302	0	23.273	0	1.45	0	0.797	0	0.137	0
ENSG00000159423	ALDH4A1	protein_coding	1:18871430_18902724_-	27.627	24.824	36.189	29.541	36.395	42.599	21.999	31.303	35.906	26.601	16.988	23.311	35.769	47.807	15.102	21.608	18.225	14.484	36.271	27.01	34.828	17.554	9.679	61.794	25.803	11.718	41.346	19.481	32.844	42.53	36.743	40.747	8.414	47.527	70.453	28.84	36.913	37.503	31.607	50.746	65.506	17.67	53.536	32.853	35.004	27.514
ENSG00000221662	MIR1290	miRNA	1:18897071_18897148_-	0	24.354	0	0	0	0	0	0	0	0	0	0	0	0	7.218	0	0	31.762	11.329	0	0	0	0	0	0	0	0	0	174.918	6.606	0	44.237	0	0	10.432	0	4.917	0	66.365	0	54.011	0	43.28	0	35.77	0
ENSG00000169991	IFFO2	protein_coding	1:18904280_18956676_-	97.868	39.307	184.725	243.364	118.443	62.359	109.522	143.176	557.612	171.83	61.833	160.924	124.158	120.859	129.098	44.994	24.531	120.607	125.938	289.233	115.907	147.624	71.967	304.336	140.61	140.425	288.029	279.287	73.551	311.269	58.499	222.271	149.802	76.176	393.47	105.858	46.458	185.489	158.272	237.546	988.296	123.94	143.046	87.334	182.139	86.478
ENSG00000127481	UBR4	protein_coding	1:19074510_19210266_-	106.557	104.801	218.375	161.106	112.396	129.221	153.531	146.467	121.192	116.143	157.533	128.7	166.394	103.919	127.107	131.733	103.126	153.646	137.771	93.872	223.116	120.752	168.975	134.713	182.285	102.813	116.529	98.702	96.874	155.298	78.029	130.675	101.692	98.852	136.718	86.243	113.638	135.819	89.937	127.189	154.846	156.91	140.529	91.985	165.241	187.397
ENSG00000127463	EMC1	protein_coding	1:19215660_19251527_-	35.243	31.585	30.878	29.851	29.483	29.123	29.825	45.193	29.024	29.167	48.018	19.542	44.278	26.636	24.949	42.581	28.134	32.114	34.813	29.719	30.091	57.151	35.932	38.021	56.907	47.905	25.405	22.701	19.067	23.233	21.489	27.76	16.743	39.919	28.745	25.759	25.8	25.236	25.642	26.642	46.823	27.038	25.242	18.794	34.151	42.984
ENSG00000053372	MRTO4	protein_coding	1:19251805_19260128_+	1.362	73.832	98.939	94.84	133.003	86.057	56.712	105.169	92.59	66.195	87.168	59.444	71.637	38.323	54.892	118.161	57.348	65.281	114.97	113.452	94.1	226.387	53.496	89.981	79.168	92.069	83.424	113.059	61.845	86.731	87.223	79.557	89.052	78.717	94.203	101.884	114.583	65.089	47.497	61.612	170.68	80.615	76.501	42.734	99.825	134.613
ENSG00000162482	AKR7A3	protein_coding	1:19282573_19288770_-	0	5.212	12.126	8.514	15.978	9.83	23.215	22.631	7.863	5.268	36.786	10.014	20.359	2.902	9.499	12.494	18.963	14.953	48.002	4.913	20.804	0	21.183	46.923	0	0	4.142	6.325	0	5.089	5.4	31.949	10.295	23.785	11.05	21.031	12.627	13.925	37.735	4.087	34.674	16.932	5.001	5.704	5.741	25.954
ENSG00000270728	AL035413.1	processed_pseudogene	1:19297080_19297903_+	0	33.771	115.366	23.81	8.875	22.75	27.983	41.151	16.098	40.23	53.768	12.553	43.56	0	11.26	37.285	39.441	22.022	16.832	7.959	17.915	0	0	15.837	33.912	0	12.78	15.613	77.964	8.834	10.224	23.003	27.49	42.813	11.624	0	18.995	0	66.202	15.765	35.107	24.323	41.153	19.799	31.886	16.017
ENSG00000053371	AKR7A2	protein_coding	1:19303965_19312146_-	27.047	45.229	33.407	38.119	34.337	52.187	57.503	52.415	38.553	46.554	57.24	42.709	63.011	46.124	49.496	72.12	40.366	25.928	58.495	15.463	47.833	78.908	39.011	70.233	54.864	17.955	47.287	27.747	35.188	38.829	28.557	37.127	41.788	41.166	59.396	39.058	48.972	34.528	20.703	26.42	74.679	36.38	36.037	42.709	46.537	57.095
ENSG00000040487	SLC66A1	protein_coding	1:19312326_19329300_+	55.144	27.907	30.119	27.943	25.087	24.212	45.01	27.733	21.069	18.075	29.946	35.683	59.813	11.315	33.668	30.769	30.262	11.308	36.11	17.625	48.169	25.716	41.774	64.546	28.357	11.28	14.175	16.66	22.24	39.358	22.331	44.017	25.8	31.797	38.907	19.854	43.409	35.184	18.353	24.083	60.39	19.579	24.268	20.757	17.162	54.964
ENSG00000077549	CAPZB	protein_coding	1:19338775_19485539_-	113.77	128.878	133.154	140.309	203.381	173.458	176.998	262.172	167.133	174.595	104.402	129.189	82.591	70.266	278.684	177.749	110.803	195.743	136.64	134.662	189.436	84.482	224.29	110.633	107.928	144.903	155.701	156.625	118.644	131.536	90.116	124.425	114.233	126.492	186.02	143.707	95.412	227.177	99.714	134.768	149.982	190.914	136.274	149.751	207.628	114.4
ENSG00000173436	MICOS10	protein_coding	1:19484403_19629821_+	31.837	4.821	10.055	8.092	13.705	6.071	11.591	9.078	5.023	4.374	9.667	6.71	7.349	20.741	9.328	5.461	7.594	15.36	7.11	7.592	6.815	26.942	8.907	9.351	12.921	16.001	7.038	5.496	11.017	4.993	2.528	5.448	3.829	11.429	8.025	9.89	3.185	11.3	12.347	11.839	8.428	5.892	10.864	6.528	6.457	5.092
ENSG00000158747	NBL1	protein_coding	1:19596979_19658456_+	140.109	51.256	164.751	133.885	492.838	179.71	583.217	536.434	169.127	105.768	47.92	459.839	85.286	89.601	730.97	181.451	45.842	183.773	73.609	286.235	121.724	195.12	730.456	136.391	128.61	52.552	121.001	213.135	88.321	139.476	58.303	65.361	119.41	166.409	372.586	275.413	80.298	354.708	147.162	180.292	222.13	374.88	171.22	187.965	129.102	200.985
ENSG00000270136	MICOS10-NBL1	protein_coding	1:19597067_19656927_+	114.312	0	0	0.293	0	0	0	0	1.499	1.305	0.8	0	0	0	0.765	0.543	0	0	0	0	1.199	0	0	0	0	0	0	0	0	0	0	0	0	0	0	0	0	0	0	0	0.716	0	0	0	0	0
ENSG00000226396	AL031727.1	processed_pseudogene	1:19608114_19608568_+	187.812	89.066	28.781	59.683	98.987	29.531	61.993	87.563	31.496	28.133	105.986	109.187	91.292	100.735	66.82	60.581	47.432	61.709	40.785	69.535	52.97	40.826	40.962	36.546	52.173	27.59	17.511	49.542	27.13	71.348	48.5	213.285	41.587	118.961	55.436	122.664	94.411	72.88	58.509	67.912	111.109	84.194	84.581	17.769	26.061	56.369
ENSG00000158748	HTR6	protein_coding	1:19664875_19680966_+	53.681	4.832	0	6.125	17.574	3.929	8.196	3.323	1.934	1.684	7.429	3.068	0.983	0.928	3.556	13.141	4.221	3.477	5.116	5.812	5.26	0	23.355	11.877	7.809	10.791	3.2	1.348	7.694	4.611	1.413	12.599	7.596	2.294	3.854	7.255	1.413	7.48	18.293	8.858	20.926	3.547	13.503	4.762	1.56	11.729
ENSG00000162542	TMCO4	protein_coding	1:19682213_19799945_-	25.445	26.185	13.196	26.473	49.507	25.357	39.056	32.046	8.231	24.341	36.48	24.707	18.496	27.772	29.797	23.404	46.339	22.259	35.401	35.119	32.629	49.491	35.172	23.974	12.295	21.218	26.166	13.62	34.624	18.329	22.022	44.909	39.472	31.559	17.775	12.249	16.947	32.817	28.761	28.727	53.795	30.385	44.873	22.791	14.251	37.259
ENSG00000178828	RNF186	protein_coding	1:19814029_19815283_-	0	0	0	0	0	0	0	0	0	0	0.937	0	0	0	0	0	0.697	0	0	0	0	0	0	0	4.729	0	0	0	20.707	0	0	0	0.256	0	0	0	0	0	12.374	0	0	0	2.69	0	0	0
ENSG00000169914	OTUD3	protein_coding	1:19882395_19912945_+	7.225	15.548	93.488	30.98	43.92	29.204	46.369	46.756	36.446	28.607	101.247	30.7	40.819	89.493	47.261	38.576	38.18	49.783	31.085	47.351	35.599	73.108	38.688	59.314	152.276	74.926	29.733	37.881	27.425	36.68	22.132	36.473	10.884	50.686	36.816	64.47	34.815	28.661	34.378	63.331	67.997	29.848	33.437	22.625	25.21	41.994
ENSG00000188784	PLA2G2E	protein_coding	1:19920009_19923617_-	0	0	0	0.549	0	1.141	0	0	0	0	4.495	1.937	0	0	0	0.509	0	0	0	0	1.498	0	0	0	0	0	0	2.61	35.589	9.19	0	0	0	0	0	0	1.466	3.448	38.623	0	3.354	0	0	0	0.444	2.142
ENSG00000188257	PLA2G2A	protein_coding	1:19975431_19980416_-	6.797	0.335	3.46	1.746	1.231	9.729	15.317	1.581	5.501	53.993	0	0.179	0.082	0	4.115	6.543	0.668	76.647	0.078	13.878	0.104	0	5.314	0	0	0	0	4.331	0	0.363	0.945	0.532	1.412	2.262	3.009	2.961	1.216	38.14	11.852	0	1.391	18.366	5.945	35.936	43.303	0.444
ENSG00000127472	PLA2G5	protein_coding	1:20028179_20091911_+	0	0.366	0	1.372	3.146	3.326	2.636	4.262	0.266	1.667	0.51	1.247	0.338	8.672	3.34	1.156	0.38	4.421	0.384	0.691	0.255	0	7.961	2.062	4.007	9.928	0.364	1.853	7.05	0	0.604	0.686	0.139	1.526	1.707	0	0.277	6.266	12.624	1.357	0.152	2.976	3.81	3.955	1.968	0
ENSG00000117215	PLA2G2D	protein_coding	1:20111939_20119566_-	36.653	1.306	0	29.843	0	1.369	87.971	0.965	0.758	0.734	2.157	3.487	3.317	0	6.196	8.517	0.602	1.893	0.81	13.685	1.213	0	15.463	0.272	0	5.372	0	0.822	2.681	0.945	1.367	21.457	5.955	0	1.399	0	1.055	1.396	12.715	7.21	0	1.138	4.179	7.502	0.08	0.289
ENSG00000158786	PLA2G2F	protein_coding	1:20139326_20150386_+	0	0.092	5.017	10.002	2.493	1.177	0.515	1.147	1.18	1.214	0.858	0.962	1.499	53.514	1.356	0.175	0.341	0.241	0.193	2.527	5.405	0	0.518	3.467	33.779	8.183	14.688	2.617	7.206	30.382	0.261	8.309	3.089	0	7.481	0	0.728	1.185	20.074	120.31	5.303	2.071	5.124	1.18	17.102	0.307
ENSG00000187980	PLA2G2C	protein_coding	1:20161253_20177424_-	10.498	1.089	0	0.424	1.526	2.274	2.599	2.206	0.542	0.786	0.289	0.249	0	0	1.107	0.687	0.143	7.304	0	1.467	0.289	0	1.744	2.918	6.076	9.459	0	0.629	0	0	0.586	0	0.473	0.113	0.8	3.139	0.188	4.323	11.083	0.542	0	2.266	2.488	2.649	0.343	0
ENSG00000162543	UBXN10	protein_coding	1:20186096_20196050_+	0	3.074	3.532	1.085	1.117	14.173	6.762	6.608	0.859	4.948	19.032	2.37	0.336	25.356	5.618	1.293	0.734	19.45	0.238	4.293	0.317	9.234	4.947	2.776	4.624	10.382	2.186	1.474	10.279	0.371	0.643	2.249	1.211	2.309	1.463	2.297	0.552	2.312	17.018	0.397	1.515	11.352	16.63	13.636	2.007	0.227
ENSG00000158816	VWA5B1	protein_coding	1:20290919_20354894_+	0	0.166	3.436	0.942	0.136	0.47	0	0.736	0.032	0	7.201	0.089	0.408	7.401	0.172	0.14	0.153	0.578	0.077	0	0.103	0	0.543	0.312	5.104	3.879	0	0.09	1.989	0.315	0.052	0.754	0.168	2.086	0	4.822	0.067	0.118	14.616	1.158	0	0.558	0.59	0.471	0.061	0.11
ENSG00000162545	CAMK2N1	protein_coding	1:20482391_20486210_-	28.111	59.728	78.248	26.648	207.373	111.901	43.071	222.813	26.933	43.648	109.822	36.348	13.088	52.807	205.794	75.364	13.29	68.423	14.784	106.531	60.132	64.072	55.716	31.037	81.638	55.739	43.43	97.139	134.784	24.303	5.322	16.081	17.886	54.67	143	102.859	14.423	112.144	29.221	48.707	64.442	71.891	49.486	100.848	92.024	7.905
ENSG00000090432	MUL1	protein_coding	1:20499448_20508151_-	31.222	78.237	51.239	83.971	42.537	80.305	124.16	138.9	72.189	62.474	103.667	92.285	97.265	62.441	92.406	91.809	58.977	63.262	68.24	61.465	73.116	92.709	81.147	44.516	63.143	216.805	128.666	65.199	69.305	80.859	52.322	93.261	47.024	75.191	121.479	73.115	67.926	59.647	48.122	85.222	148.787	88.822	85.091	55.338	87.189	73.771
ENSG00000215520	RPS4XP4	processed_pseudogene	1:20525989_20526751_+	0	2.49	0	0	9.16	0	0	0	0	0	0	0	0	0	0	0	0	0	0	0	0	101.68	0	0	42.779	0	0	0	0	1.351	0	0	0	0	1.066	0	0	0	19.384	0	0	0	0	0	0	0
ENSG00000183114	FAM43B	protein_coding	1:20552573_20555020_+	12.95	1.293	10.03	1.585	2.538	3.293	15.123	26.819	3.452	2.615	0.961	4.349	0.763	8.642	24.839	15.503	0	5.735	0.361	5.852	0.48	0	32.266	3.882	0	41.366	13.018	2.511	0	4.42	2.193	1.586	2.227	0	15.456	14.833	1.567	12.993	13.292	0	0.86	4.926	1.379	3.774	6.553	2.748
ENSG00000158825	CDA	protein_coding	1:20589086_20618903_+	0	20.959	8.336	21.675	13.346	74.315	22.443	16.967	31.342	37.074	16.471	10.649	1.188	29.175	85.295	1.271	2.97	21.552	3.375	4.18	17.586	0	0	4.536	61.072	36.757	252.773	6.522	140.196	57.729	0.759	53.536	1.225	20.147	50.239	21.402	2.441	18.523	17.416	123.984	2.011	13.095	15.042	80.87	25.308	1.606
ENSG00000158828	PINK1	protein_coding	1:20633458_20651511_+	31.849	15.721	31.99	20.238	37.796	24.185	22.318	28.278	16.304	15.655	18.504	17.633	11.702	60.669	27.715	16.4	16.31	21.62	12.273	19.003	18.352	8.73	27.38	17.664	19.695	31.887	35.305	16.561	31.942	22.801	6.744	12.829	12.299	18.042	28.652	20.249	14.001	22.043	17.633	19.6	46.409	23.63	27.136	29.196	23.491	18.708
ENSG00000244038	DDOST	protein_coding	1:20651767_20661544_-	71.128	133.42	96.92	92.023	73.33	181.01	92.11	201.928	149.814	197.902	180.331	91.293	203.077	33.974	160.587	230.023	131.144	112.996	144.755	101.111	135.189	168.702	100.913	86.22	185.326	180.639	90.062	112.664	87.229	74.149	147.508	89.31	98.412	88.794	159.944	94.458	146.765	135.639	50.83	90.389	132.611	108.31	106.696	73.535	163.326	131.81
ENSG00000117245	KIF17	protein_coding	1:20664014_20718017_-	0	1.546	3.236	2.306	1.625	1.424	1.503	4.111	14.7	0.893	2.189	1.415	2.28	15.991	2.161	2.323	0.814	0.864	0.617	5.137	2.188	3.177	1.135	3.039	0.805	5.061	2.292	1.43	4.382	5.992	0.694	4.966	0.895	1.867	3.88	10.948	1.293	1.653	6.622	4.941	9.125	0.907	2.748	0.716	5.516	2.298
ENSG00000189410	SH2D5	protein_coding	1:20719731_20732837_-	12.318	4.434	62.664	10.484	12.663	3.219	12.236	6.695	68.995	3.715	3.684	1.915	6.321	5.847	9.155	2.834	1.263	2.054	2.157	20.294	1.841	22.047	6.787	13.022	14.307	5.706	30.675	15.954	2.514	55.831	4.89	21.895	0.266	4.564	21.927	11.523	7.209	7.357	10.424	22.775	33.865	3.725	2.053	0.39	30.718	3.331
ENSG00000127483	HP1BP3	protein_coding	1:20742679_20787323_-	140.021	142.545	159.728	192.522	136.941	114.557	174.154	171.9	121.314	146.431	204.542	111.99	251.804	207.523	144.542	204.658	165.817	181.55	179.205	179.423	154.26	237.551	200.811	263.662	340.163	291.65	106.932	148.108	122.271	134.83	91.182	145.199	112.085	145.34	126.322	148.448	110.882	120.43	106.893	157.96	201.515	140.017	148.276	103.354	157.45	147.266
ENSG00000075151	EIF4G3	protein_coding	1:20806292_21176888_-	104.696	56.705	94.297	97.816	107.22	65.294	73.115	118.199	69.967	59.308	105.629	58.47	100.013	140.179	95.797	96.87	76.906	98.762	93.979	119.542	98.713	119.021	102.87	95.955	75.825	138.834	74.944	75.358	64.701	42.578	53.449	97.576	71.211	76.213	80.694	84.519	80.436	86.436	72.751	81.795	107.262	84.661	67.667	61.447	85.545	91.409
ENSG00000221808	MIR1256	miRNA	1:20988314_20988432_-	0	0	6.878	47.088	52.204	27.601	266.661	61.302	33.966	32.27	79.071	4.26	109.816	0	9.462	10.071	29.409	27.758	29.703	0	19.759	0	238.656	0	0	0	63.428	4.305	109.193	0	15.036	18.122	5.39	0	6.837	141.268	12.892	28.435	130.498	55.642	48.678	0	39.716	19.411	41.03	21.2
ENSG00000233072	RPS15AP6	processed_pseudogene	1:21003550_21003934_-	0	18.091	123.302	55.979	96.815	38.003	100.739	87.451	55.357	39.898	103.871	27.651	37.58	0	57.033	29.053	38.633	64.349	39.019	108.537	24.429	102.175	92.208	49.361	223.513	126.076	59.904	74.518	33.75	28.107	23.237	51.533	21.659	0	51.778	24.452	27.894	43.945	80.672	32.964	61.552	73.705	71.901	30.999	43.481	38.223
ENSG00000236073	AL627311.1	processed_pseudogene	1:21073639_21073753_-	0	137.653	120.992	127.438	411.901	38.947	0	100.03	99.053	50.089	51.138	44.082	170.454	0	100.364	114.634	124.264	179.524	138.313	114.199	132.902	0	262.392	72.298	885.9	196.486	222.428	84.642	62.145	35.846	51.863	108.765	83.664	75.786	95.517	146.182	63.368	76.502	135.037	215.915	128.218	185.064	52.839	93.736	130.405	98.716
ENSG00000235112	HSPE1P27	processed_pseudogene	1:21161475_21162081_+	0	74.872	60.832	94.654	0	61.534	202.498	83.414	85.657	125.411	119.208	44.529	244.396	47.645	70.377	89.074	85.718	159.024	114.936	36.301	95.325	0	125.929	16.051	213.862	149.848	171.416	64.039	0	22.631	44.328	176.313	60.676	26.345	83.84	0	63.492	41.154	99.931	54.06	60.489	26.363	84.396	79.339	116.645	63.921
ENSG00000117298	ECE1	protein_coding	1:21217247_21345572_-	79.959	65.738	111.929	69.235	36.227	71.202	103.942	145.39	55.58	132.431	54.09	87.247	172.749	73.08	82.983	143.541	33.891	53.647	123.701	64.248	196.016	85.842	88.278	130.13	95.934	45.921	41.913	79.503	80.132	96.688	86.284	109.183	36.998	77.837	115.622	92.852	67.47	87.599	28.824	73.091	127.261	58.303	114.078	68.678	53.384	109.053
ENSG00000236216	PPP1R11P1	processed_pseudogene	1:21397987_21398362_+	0	31.997	0	61.905	0	30.971	0	52.98	0	56.173	0	82.243	69.511	0	20.215	0	1.551	0	81.081	107.959	23.451	0	0	0	0	20.032	0	98.102	0	61.671	0	65.385	0.853	76.858	12.984	343.372	3.06	41.397	39.335	49.895	173.67	0	12.57	0	5.565	3.355
ENSG00000187952	HS6ST1P1	processed_pseudogene	1:21428303_21429536_+	0	1.026	0	1.048	4.405	3.146	0	2.501	0.298	0	1.906	1.232	13.994	0	0.913	2.266	2.836	0.669	2.506	2.903	4.287	0	13.665	1.925	7.214	0	0	1.245	0	4.593	3.383	1.398	1.04	4.089	1.978	24.522	3.419	0.548	0.599	0.447	6.401	0.575	0	0	0.283	4.089
ENSG00000142794	NBPF3	protein_coding	1:21440128_21485005_+	17.467	10.787	28.397	5.672	14.466	8.705	7.814	15.836	2.112	8.554	11.811	14.815	18.552	29.788	7.759	9.351	7.715	4.003	16.125	14.924	14.289	12.108	12.477	16.451	22.81	17.561	9.089	11.318	10.843	10.955	5.328	11.649	6.552	18.869	7.212	27.847	9.296	2.999	13.213	8.942	22.173	11.889	14.635	6.239	5.338	18.14
ENSG00000176378	PFN1P10	processed_pseudogene	1:21459756_21460082_-	0	0	0	0	0	0	0	2.574	0	0	0	4.651	0	0	0	0	0	0	1.351	0	5.393	0	0	0	0	0	0	0	0	3.152	0	0	0	0	0	0	0	0	0	6.75	14.494	0	0	0	0	0
ENSG00000162551	ALPL	protein_coding	1:21509397_21578410_+	7.503	8.425	31.781	3.598	3.006	10.691	34.333	16.8	5.778	9.755	2.561	5.58	7	8.103	9.024	7.103	0.67	9.29	7.322	5.488	61.08	9.385	5.046	10.344	6.102	45.15	5.174	6.693	29.471	9.599	9.956	40.747	2.366	3.163	16.83	24.158	1.809	17.436	13.418	6.341	4.523	7.895	9.31	4.843	7.425	4.527
ENSG00000076864	RAP1GAP	protein_coding	1:21596215_21669363_-	5.28	6.415	23.273	4.514	4.496	6.889	21.613	10.319	19.208	3.978	9.613	10.617	32.781	16.809	4.721	17.855	4.941	1.969	11.774	30.95	6.806	31.443	7.027	26.089	22.484	31.919	15.958	8.985	12.666	22.023	2.336	7.197	8.109	10.154	10.079	13.911	21.159	11.062	14.102	13.811	20.085	10.509	16.727	12.258	8.759	7.625
ENSG00000090686	USP48	protein_coding	1:21678298_21783606_-	70.3	35.382	72.673	45.495	46.45	35.921	51.903	66.776	29.732	39.225	86.139	41.763	72.162	57.432	48.92	44.005	38.434	76.908	35.455	54.478	43.325	58.797	106.65	41.709	58.175	58.273	38.157	39.913	19.952	35.983	18.555	45.351	25.907	46.854	31.261	50.952	23.071	39.126	36.829	52.161	51.786	45.229	60.129	27.989	46.52	33.684
ENSG00000231978	AL590103.1	processed_pseudogene	1:21768269_21768575_+	0	30.938	186.622	63.182	91.059	30.151	45.939	92.306	29.923	33.357	107.274	46.236	65.371	0	67.856	29.929	48.448	59.179	31.662	136.113	47.869	124.575	127.199	92.853	0	179.917	36.879	71.757	0	75.532	11.656	89.915	16.715	252.512	21.203	173.038	23.737	66.132	45.767	59.312	85.767	55.459	151.747	22.573	42.033	31.5
ENSG00000187942	LDLRAD2	protein_coding	1:21812265_21825225_+	9.925	2.338	0	3.82	9.893	9.152	16.492	8.755	2.375	3.9	3.909	5.429	6.377	32.549	6.549	2.655	1.777	7.166	4.242	6.503	14.001	0	21.794	10.746	6.94	8.499	3.639	2.838	4.079	8.277	2.092	1.911	1.895	11.349	6.084	19.865	1.7	11.121	6.417	5.909	8.556	6.942	12.217	9.028	2.833	12.266
ENSG00000142798	HSPG2	protein_coding	1:21822244_21937310_-	176.984	187.303	146.764	235.979	210.393	602.53	422.578	503.516	333.787	303.737	105.824	349.168	296.732	123.725	534.124	391.185	209.227	290.052	254.142	226.672	646.481	213.434	508.431	369.282	87.553	174.133	97.347	132.859	128.59	260.779	197.281	122.509	203.93	179.519	778.433	243.246	169.116	475.951	130.245	266.438	216.785	323.489	301.924	463.761	254.54	731.414
ENSG00000232037	AL590556.1	processed_pseudogene	1:21908098_21908580_+	0	17.043	0	3.57	3.215	9.273	7.3	16.265	10.651	22.527	2.435	8.397	21.258	0	5.828	5.79	7.85	11.968	13.722	7.416	15.822	2.262	34.912	14.755	0	41.584	0	2.121	0	5.334	2.47	6.251	3.984	33.24	10.108	0	0	14.011	36.745	31.987	2.181	11.75	15.376	15.144	17.33	7.835
ENSG00000219073	CELA3B	protein_coding	1:21977022_21998642_+	0	0	0.704	0	0.334	0	0	0	0	0	0	0	0	0	0	0	0	0	0	0	0	0	0	0	18.711	14.392	0	0	0	0.665	0	0	0	3.747	0	0	0	0	10.174	0	0	0	0	0	0	1.627
ENSG00000142789	CELA3A	protein_coding	1:22001657_22012542_+	0	0	0	0	0	0	0	0	0	0	0	0	0	0	0.32	0	0	0	0	0	0	0	6.055	0	0	0	0	0	0	0	0	0.736	0	0	0	0	0	0.769	8.408	0	0	0	0	0	0	0.717
ENSG00000070831	CDC42	protein_coding	1:22025511_22101360_+	101.804	51.921	80.694	55.12	73.094	56.254	69.245	70.805	57.664	93.507	95.514	36.713	68.946	78.339	52.146	30.305	63.295	128.633	88.128	65.625	61.644	51.961	82.261	59.296	141.105	118.727	64.557	67.798	61.457	35.594	26.171	38.273	30.83	78.189	49.301	59.92	23.997	56.561	43.724	64.276	50.94	57.18	62.172	45.992	101.37	24.157
ENSG00000271428	AL031281.1	processed_pseudogene	1:22068340_22068827_-	0	20.761	0	28.265	0	29.982	8.429	8.624	14.307	34.1	26.512	9.349	18.171	72.249	14.998	7.368	37.65	37.229	38.932	19.572	15.66	0	14.549	46.244	137.827	0	11.171	12.598	19.97	6.336	1.222	18.56	19.716	20.679	10.838	20.669	5.502	8.321	33.338	11.307	1.079	7.269	15.219	11.834	44.309	11.201
ENSG00000162552	WNT4	protein_coding	1:22117313_22143969_-	220.235	18.243	46.158	26.863	54.9	19.158	16.93	13.587	28.982	20.401	34.127	31.386	49.399	43.946	12.942	7.918	25.326	19.068	29.612	28.542	30.148	31.035	19.767	76.206	39.007	12.483	25.191	12.352	73.413	62.227	9.871	27.585	7.995	39.834	68.581	37.236	9.483	13.69	21.91	112.521	108.787	24.497	60.839	17.07	32.923	18.643
ENSG00000266564	MIR4418	miRNA	1:22266239_22266300_+	0	0	0	0	0	0	0	0	0	0	0	0	0	0	0	0	0	0	0	0	0	0	0	0	0	0	0	0	0	0	0	0	5.173	0	0	0	0	0	23.855	0	0	0	0	0	5.625	0
ENSG00000234397	PPIAP34	processed_pseudogene	1:22322840_22323331_-	0	0	0	0	1.578	0	78.83	0	0	0	2.391	0	0	0	0	0	0	0	0	0	0	0	0	0	82.426	0	0	0	0	0	0	0	0.652	0	0	0	0	0	43.588	0	0	0	1.372	0	0	0
ENSG00000184677	ZBTB40	protein_coding	1:22428838_22531157_+	63.401	45.72	42.726	67.504	58.289	39.728	40.424	46.306	41.847	33.143	67.056	45.613	52.468	63.644	41.693	84.362	59.515	48.922	50.903	49.385	62.315	75.7	80.783	75.497	39.915	55.061	38.783	24.744	42.429	69.422	27.102	85.252	40.145	44.694	37.229	42.648	42.45	52.119	36.696	49.841	52.301	40.642	52.327	30.911	34.467	49.29
ENSG00000070886	EPHA8	protein_coding	1:22563489_22603595_+	0	2.56	3.585	0.073	4.448	0.755	2.772	1.513	0.743	0	6.539	0	0.55	0	0.142	3.836	0.884	0.139	1.638	0	0.198	0	0.748	0	4.666	2.961	0	0.949	5.144	0.434	0.201	0.945	0.108	1.623	0.617	6.457	0.452	0	16.943	0	0.621	0.359	0.114	0	0.059	0.992
ENSG00000276835	MIR6127	miRNA	1:22633258_22633366_-	0	0	0	0	0	0	0	0	0	0	0	0	0	0	0	0	5.351	0	0	0	0	0	0	0	0	0	0	0	0	0	0	0	0	0	0	0	0	12.417	27.137	0	0	0	0	0	0	0
ENSG00000173372	C1QA	protein_coding	1:22636628_22639678_+	26.894	182.239	23.955	118.071	99.07	116.972	422.485	107.281	73.629	56.678	21.626	51.36	33.975	25.137	269.362	90.989	32.173	99.779	51.064	120.958	43.674	25.011	445.916	31.198	12.99	9.735	13.06	37.102	33.643	21.462	61.992	23.467	113.483	45.44	59.383	156.692	29.216	620.373	23.031	111.599	11.066	95.298	37.748	49.406	61.769	52.695
ENSG00000159189	C1QC	protein_coding	1:22643633_22648110_+	76.572	220.018	62.152	207.585	182.774	186.105	513.848	183.913	123.089	117.823	32.478	96.155	84.691	32.453	497.037	179.78	90.406	98.001	85.549	144.038	65.895	26.222	453.671	65.205	15.607	29.162	36.254	68.038	54.462	36.589	116.265	31.76	205.586	77.657	142.163	174.409	63.546	923.019	42.298	160.166	16.792	163.244	65.475	93.02	113.615	81.687
ENSG00000173369	C1QB	protein_coding	1:22652762_22661637_+	67.815	221.796	31.736	169.242	160.165	146.815	446.332	143.349	113.744	80.708	21.462	46.581	30.567	43.655	302.606	116.369	63.288	82.608	70.112	126.237	46.353	21.363	328.801	18.19	10.958	16.634	12.707	46.907	25.615	28.711	78.318	16.162	168.247	73.088	89.611	116.126	45.99	696.372	27.951	119.023	10.982	162.732	48.179	69.245	96.252	61.788
ENSG00000133216	EPHB2	protein_coding	1:22710839_22921500_+	12.469	19.477	12.694	15.626	20.122	10.979	18.683	41.755	6.482	11.415	26.526	7.272	20.147	18.91	15.044	14.043	4.033	3.415	1.799	16.472	13.941	16.664	26.439	12.664	9.779	40.181	14.118	2.946	9.152	15.417	3.777	5.017	13.409	4.179	15.537	13.253	8.179	12.464	20.118	18.042	12.591	6.372	10.733	4.155	21.162	2.038
ENSG00000265422	MIR4684	miRNA	1:22719517_22719598_+	0	23.166	0	15.77	0	10.924	0	78.697	8.962	15.61	100.406	18.547	0	0	10.299	14.615	0	0	0	87.359	28.675	0	0	57.939	0	0	25.569	0	0	0	7.273	0	3.911	0	4.961	0	9.355	0	9.018	40.374	0	8.651	0	23.475	21.266	0
ENSG00000264014	MIR4253	miRNA	1:22863159_22863226_-	0	0	0	0	0	0	0	0	0	0	0	0	0	0	0	5.875	8.578	0	0	0	0	0	0	0	0	0	0	0	0	0	0	0	0	0	0	0	0	0	0	0	0	0	0	0	0	0
ENSG00000215906	LACTBL1	protein_coding	1:22953043_22965338_-	0	0	4.552	0	0	0	0	0	0	0	0	0	0	0	0.196	0.139	0	0	0	0	0.204	0	0	0	4.813	0	0	0	10.162	0	0	0	0	0	0	0.701	0	0.235	13.366	0	0	0	0.469	0.803	0	0
ENSG00000227868	TEX46	protein_coding	1:23010834_23015852_-	0	0	0	3.736	0	0.199	15.279	2.058	0.245	0.853	0.784	2.366	2.8	0	1.314	1.065	0	0	1.178	0	0.392	0	0	1.584	1.978	0	0	0.342	0	0	1.988	1.725	0.855	8.563	4.068	9.862	0	0	21.692	1.104	2.809	0	2.251	1.283	0.93	0
ENSG00000004487	KDM1A	protein_coding	1:23019443_23083689_+	22.695	63.887	140.648	76.548	69.081	91.303	70.395	110.815	78.331	91.877	108.793	57.198	73.187	61.172	81.476	124.538	96.236	85.967	87.888	91.96	58.335	234.021	90.82	80.723	120.783	150.286	45.228	79.034	27.929	57.628	51.805	52.001	45.082	63.263	97.875	68.44	65.443	48.462	50.994	56.343	93.462	95.722	63.719	46.672	103.945	112.119
ENSG00000263793	MIR3115	miRNA	1:23044305_23044372_+	0	18.624	0	12.678	0	8.782	0	0	21.615	0	34.594	0	0	0	0	0	0	48.577	12.995	0	8.645	0	0	0	0	0	0	0	0	0	8.771	31.714	0	0	17.948	0	0	0	10.875	0	0	20.865	0	5.662	35.901	0
ENSG00000266802	AL031428.2	miRNA	1:23057858_23057934_-	0	16.447	329.515	78.371	100.849	62.045	0	61.945	147.936	91.433	106.926	13.167	42.429	0	106.023	114.138	22.725	32.174	57.381	93.031	30.537	0	0	61.701	0	0	108.917	19.96	0	13.384	38.729	5.601	41.651	89.358	169.072	69.864	24.905	26.367	9.604	0	20.517	18.426	17.537	54.998	203.819	43.684
ENSG00000169641	LUZP1	protein_coding	1:23084023_23177808_-	48.456	38.415	101.806	41.948	41.458	38.274	45.524	70.968	63.449	41.538	52.694	39.556	48.324	22.377	53.461	36.764	34.461	54.982	53.995	58.503	52.927	70.032	53.401	49.369	66.162	82.642	46.94	38.763	32.907	54.604	22.861	22.919	25.344	29.085	68.754	50.21	33.197	43.331	36.443	45.252	68.19	48.91	34.575	33.106	74.912	57.636
ENSG00000229010	AL161672.1	processed_pseudogene	1:23140325_23141142_+	0	34.834	120.069	32.671	157.585	32.852	71.839	60.711	55.253	25.038	35.947	41.522	62.762	0	47.836	35.162	27.096	22.21	49.153	32.11	65.395	0	60.758	97.285	43.531	82.87	56.902	21.92	23.033	80.633	21.144	38.491	12.546	20.748	56.698	36.992	26.726	34.747	33.449	64.757	87.554	26.017	22.285	23.532	38.372	57.055
ENSG00000179546	HTR1D	protein_coding	1:23191895_23194729_-	0	2.01	0	0.76	0.274	1.264	8.291	0.792	0.389	0.226	0.83	0.358	6.091	0	0.397	2.255	0	0.291	0.312	1.053	0.207	0	0	11.312	8.025	3.247	0	0.181	14.438	1.091	0.421	0.456	0.226	4.854	3.731	11.622	0.676	0.239	9.651	2.141	1.3	2.002	0.476	0.272	1.476	0.297
ENSG00000215381	AL109936.1	processed_pseudogene	1:23244765_23245224_+	0	0	0	0	0	0	0	4.27	0	0	0	0	0	0	0	0	0	0	0.961	0	0	0	0	0	0	0	0	0	0	0	0	0	0	0	0	0	0	0	12.861	0	0	0	0	0	0	0
ENSG00000125944	HNRNPR	protein_coding	1:23303771_23344336_-	72.529	59.216	71.626	70.313	123.756	46.379	80.244	135.813	45.062	63.996	145.324	62.577	100.315	97.96	81.906	107.509	77.711	116.964	72.814	129.031	57.758	250.895	97.609	80.889	98.043	171.274	35.122	102.45	26.42	52.803	53.02	80.945	36.403	110.675	44.744	105.107	59.198	52.851	69.797	65.499	99.287	70.728	81.354	31.601	81.105	87.361
ENSG00000125945	ZNF436	protein_coding	1:23359448_23369836_-	55.125	22.52	45.325	24.294	48.928	37.701	54.671	46.405	29.212	46.392	38.212	31.941	61.054	83.306	44.031	26.547	32.624	57.927	78.895	36.29	36.459	42.627	82.787	48.089	49.419	28.94	49.023	42.808	37.578	24.287	28.478	20.594	18.787	32.966	42.105	34.673	20.768	26.567	47.868	45.427	36.874	37.016	39.549	29.279	48.412	40.773
ENSG00000204219	TCEA3	protein_coding	1:23380909_23424748_-	42.386	48.069	25.874	21.506	94.854	26.52	60.281	56.175	12.407	31.244	67.536	24.965	46.873	73.548	40.622	14.777	13.798	34.453	55.11	93.458	37.798	100.106	47.333	106.003	17.442	162.878	30.21	52.994	58.263	56.848	40.274	25.137	78.902	61.161	20.998	57.266	34.395	44.68	68.542	27.649	126.953	42.412	34.412	39.492	23.025	97.745
ENSG00000232482	AL357134.1	processed_pseudogene	1:23410832_23412146_+	0	17.837	0	9.106	27.343	14.719	17.933	19.759	4.313	16.527	22.088	1.19	0	0	5.287	4.689	1.369	42.647	28.003	30.828	19.319	0	0	33.458	55.725	23.574	9.843	9.621	0	16.935	5.6	3.037	27.103	39.841	3.82	72.611	5.402	0	41.661	15.543	30.904	13.322	26.943	21.689	21.286	2.961
ENSG00000088280	ASAP3	protein_coding	1:23428563_23484568_-	17.542	16.599	30.907	29.065	65.518	28.792	68.502	48.764	11.212	14.404	14.673	28.586	28.481	24.072	57.754	47.848	11.332	22.135	10.39	44.228	27.499	50.933	56.554	61.27	23.094	31.108	22.656	18.309	19.66	48.341	19.254	25.266	30.33	27.374	38.989	53.788	17.166	31.772	31.726	24.789	63.163	31.512	22.593	28.686	31.63	89.025
ENSG00000007968	E2F2	protein_coding	1:23506438_23531233_-	11.754	53.667	56.55	51.836	100.412	38.298	83.554	26.954	11.959	13.144	60.795	49.759	39.313	68.109	21.312	71.54	33.397	11.641	69.974	43.53	61.28	37.843	26.875	166.401	50.092	14.565	41.232	18.813	51.56	63.941	36.64	88.274	49.061	36.243	63.934	52.428	48.06	37.1	28.442	62.035	64.979	32.717	52.876	30.218	38.785	73.247
ENSG00000117318	ID3	protein_coding	1:23557926_23559501_-	63.743	70.127	72.052	62.077	84.741	196.235	81.769	194.637	105.839	62.056	38.649	86.17	137.27	34.328	230.689	380.683	41.173	78.058	39.254	33.42	275.436	80.235	125.294	165.273	4.815	35.648	28.069	54.452	10.016	76.301	65.328	104.809	55.686	41.311	264.068	94.114	467.877	215.241	33.3	69.84	119.422	80.87	42.181	167.115	91.257	134.922
ENSG00000142676	RPL11	protein_coding	1:23691742_23696835_+	144.44	285.32	267.721	429.697	483.425	362.679	197.994	347.385	553.649	274.737	278.392	179.678	162.4	158.954	280.497	561.575	188.412	362.208	251.325	370.625	231.328	900.366	287.534	241.537	302.426	804.174	280.66	308.736	255.205	173.618	335.254	201.692	430.079	290.403	243.22	228.822	344.822	213.897	227.345	195.572	344.002	295.162	243.837	316.946	349.426	236.848
ENSG00000011007	ELOA	protein_coding	1:23743155_23762059_+	50.255	50.023	62.91	59.325	73.756	53.764	51.384	96.903	74.64	46.025	60.358	36.626	58.405	124.587	50.625	55.072	38.137	64.589	75.976	79.473	55.105	174.247	79.002	69.105	44.079	76.569	60.403	65.379	48.548	63.904	44.097	61.935	41.037	60.603	61.395	49.793	37.336	54.225	35.785	62.344	89.843	51.493	55.39	37.736	49.766	68.278
ENSG00000057757	PITHD1	protein_coding	1:23778418_23788232_+	128.656	42.916	90.683	76.797	102.739	82.04	92.534	109.428	94.25	106.758	189.984	99.166	118.574	70.114	84.658	84.631	85.101	146.126	105.079	100.542	73.956	67.407	116.341	73.752	283.406	122.612	184.478	91.692	108.371	76.75	61.724	101.526	56.88	117.655	68.52	41.482	72.849	86.516	70.828	100.324	156.017	99.041	126.594	74.998	101.343	73.205
ENSG00000011009	LYPLA2	protein_coding	1:23791145_23795539_+	24.446	31.446	63.873	62.689	58.972	55.366	31.457	53.201	62.388	52.94	33.567	42.831	45.904	15.918	61.14	49.211	48.622	25.299	66.752	39.463	48.623	52.503	39.782	51.708	47.845	80.423	44.016	33.041	34.57	61.234	47.602	67.805	39.973	26.552	75.239	61.476	62.399	56.959	30.524	53.381	59.097	31.112	43.218	41.901	48.135	55.794
ENSG00000117308	GALE	protein_coding	1:23795599_23800781_-	5.884	14.928	47.328	12.881	19.287	20.742	10.89	26.242	19.252	20.492	28.643	13.083	12.996	18.814	22.178	13.798	21.504	10.656	23.834	14.306	22.3	3.074	13.691	28.579	17.562	19.812	29.252	11.233	43.746	31.597	8.333	28.539	6.939	22.03	22.262	34.186	11.387	15.036	11.121	17.827	22.021	15.142	11.529	12.139	12.181	23.211
ENSG00000117305	HMGCL	protein_coding	1:23801885_23838620_-	27.563	14.129	32.132	25.587	30.976	21.811	14.659	20.672	12.183	17.649	18.198	14.62	18.028	4.824	21.985	20.687	16.238	17.644	21.066	14.702	17.571	18.747	21.858	26.378	21.029	17.969	15.006	12.672	19.831	12.366	10.044	16.252	8.709	16.463	20.896	16.491	10.819	15.101	19.925	13.009	29.432	21.056	14.781	14.79	13.141	11.373
ENSG00000179163	FUCA1	protein_coding	1:23845077_23868294_-	76.759	58.154	29.588	55.802	14.795	46.97	165.068	40.571	14.899	57.531	30.453	30.709	53.808	0	34.106	43.715	33.338	55.673	41.874	25.954	25.271	27.224	76.741	3.481	7.731	42.11	19.461	25.278	26.978	21.649	21.269	47.198	19.741	11.204	17.688	10.84	19.861	81.99	50.937	18.33	18.523	27.725	26.716	34.794	31.519	16.432
ENSG00000188822	CNR2	protein_coding	1:23870515_23913362_-	27.487	1.563	0	18.257	1.77	3.573	11.273	1.013	0.698	0.608	6.255	1.444	0.975	0	0.588	6.298	0.332	2.353	0.755	2.381	5.582	3.528	0	0	6.763	0	0	0.487	6.787	1.077	0.34	156.14	0.365	2.439	0.541	0	0.073	2.442	10.815	3.563	0	1.752	10.259	2.706	0.596	2.076
ENSG00000229106	BTBD6P1	processed_pseudogene	1:23901471_23902737_-	145.771	2.499	0	30.278	0	4.006	23.654	3.765	0.29	0.505	10.212	3.601	0	0	1.111	16.08	4.373	0	0.697	10.365	7.423	0	0	4.687	0	0	2.317	2.022	3.077	1.22	0.471	594.031	0.759	0	0.642	5.307	0	3.739	9.338	6.097	1.247	5.039	6.395	3.342	0.826	1.659
ENSG00000264926	MIR378F	miRNA	1:23929070_23929147_+	0	0	0	0	0	0	0	0	0	0	0	0	0	0	0	0	0	95.286	0	0	0	0	0	0	0	0	0	0	0	0	0	0	0	0	0	0	0	0	0	0	0	0	0	0	0	21.562
ENSG00000230228	AL590609.2	processed_pseudogene	1:23949016_23949383_-	0	1.721	0	0	2.11	0	0	2.287	0	0	9.588	0	0	239.52	0	1.086	2.377	0	1.201	0	1.597	0	0	9.683	0	0	0	0	0	0	3.241	0	2.615	1.246	0	0	1.042	0	0	1.499	0	0	1.835	0	0	0
ENSG00000189266	PNRC2	protein_coding	1:23956839_23963462_+	68.055	56.887	61.13	80.753	98.278	48.754	61.697	101.176	66.482	57.272	118.038	44.64	58.818	77.931	75.922	79.256	62.331	149.706	81.83	117.475	61.822	272.689	73.247	47.214	131.353	151.266	83.717	90.955	66.707	51.437	42.844	64.274	39.732	67.13	38.652	64.846	34.936	67.554	74.213	87.144	65.146	74.608	82.079	47.901	72.798	68.353
ENSG00000188529	SRSF10	protein_coding	1:23964347_23980927_-	48.77	40.414	44.379	40.678	40.929	23.48	41.022	44.738	23.887	31.039	114.082	22.6	68.989	29.431	24.528	40.813	31.271	73.144	38.775	42.841	33.35	80.034	42.09	52.294	81.762	46.985	21.188	29.273	18.598	22.896	21.655	27.369	15.79	39.392	20.842	32.984	18.686	17.947	25.347	27.656	41.275	31.286	47.457	21.06	36.79	31.371
ENSG00000215905	AL590609.1	processed_pseudogene	1:24007881_24008519_-	0	0	0	0	0	0	0	0	0	0	0	0	0	0	0	2.436	0	0	0	0	0	0	0	0	0	0	0	0	0	0	0	0	0	0	0	34.852	0	0	45.091	0	0	0	0	0	0	0
ENSG00000142661	MYOM3	protein_coding	1:24056035_24112135_-	0	1.187	0.982	1.454	3.842	1.88	1.586	6.227	1.708	1.727	0.882	2.508	1.295	2.379	3.546	0.569	0.415	2.477	1.093	1.969	4.98	2.13	2.928	6.946	3.115	8.659	6.602	0.883	6.673	2.434	0.537	3.04	1.082	1.685	4.179	6.806	0.661	2.892	24.062	7.198	8.37	6.01	2.835	2.886	4.262	76.066
ENSG00000142677	IL22RA1	protein_coding	1:24119771_24143140_-	0	28.996	41.258	56.462	31.425	21.941	27.119	19.322	20.61	24.992	12.526	25.914	18.887	23.78	16.389	1.418	8.593	15.244	22.743	45.137	14.607	76.803	10.397	88.965	29.143	2.674	122.509	19.277	146.222	96.949	30.488	47.311	37.912	35.172	43.037	39.387	22.057	9.129	50.139	51.124	68.981	33.745	29.72	27.88	33.056	66.867
ENSG00000185436	IFNLR1	protein_coding	1:24154168_24187959_-	7.743	32.194	39.544	29.059	34.573	18.788	37.635	16.078	20.643	16.54	20.154	17.871	22.287	25.75	21.192	23.228	7.823	7.539	35.992	24.985	20.145	104.206	24.182	60.222	45.149	6.582	51.886	17.125	33.58	41.252	26.303	92.986	2.477	32.47	24.056	23.611	37.062	8.935	23.576	45.956	59.392	19.628	35.655	8.705	21.993	88.284
ENSG00000158055	GRHL3	protein_coding	1:24319322_24364482_+	0	24.514	42.325	68.918	25.505	50.955	15.933	4.039	68.972	52.508	23.178	54.839	41.812	180.352	7.751	1.898	11.617	48.36	171.855	80.094	35.656	8.552	7.07	104.416	35.113	1.521	168.67	68.021	150.098	155.488	39.261	83.369	33.349	51.48	35.253	37.781	72.796	24.97	39.998	124.315	130.052	32.223	46.426	139.36	40.895	6.464
ENSG00000001460	STPG1	protein_coding	1:24356999_24416934_-	1.51	4.122	9.284	7.251	8.458	3.887	7.461	4.919	6.086	6.682	9.855	6.24	11.16	12.498	4.354	9.887	5.921	3.353	10.878	5.848	4.319	8.873	8.809	9.722	10.901	4.746	11.27	5.481	6.197	10.096	5.996	11.592	2.873	10.406	3.671	24.616	13.497	3.489	11.009	9.673	10.08	6.538	5.352	4.168	6.743	6.124
ENSG00000001461	NIPAL3	protein_coding	1:24415802_24472976_+	62.853	28.543	36.966	35.955	49.005	30.055	39.965	44.057	28.239	40.278	47.974	21.919	48.735	49.684	28.508	99.652	28.36	32.96	72.975	45.457	25.52	65.323	47.696	32.748	42.854	18.386	48.631	29.999	48.564	36.578	21.455	45.906	21.503	60.666	18.873	42.2	36.961	24.76	33.463	38.975	90.434	33.716	44.381	30.563	24.146	31.576
ENSG00000117602	RCAN3	protein_coding	1:24502351_24541040_+	4.016	7.61	14.308	31.239	11.821	15.877	10.53	13.365	9.635	13.706	22.103	11.521	17.541	18.747	11.606	28.37	6.415	23.88	24.587	25.915	10.447	33.428	16.096	19.033	54.178	14.203	21.869	16.867	17.793	10.472	5.691	14.797	17.24	11.961	16.506	22.726	22.573	7.591	14.92	19.211	17.069	13.021	16.425	15.928	21.288	10.413
ENSG00000184454	NCMAP	protein_coding	1:24556087_24609328_+	27.076	0.551	5.699	0.268	0	0.594	5.991	1.326	0.32	1.671	0.292	0.63	0.29	0	1.05	23.195	0.363	0.719	1.209	0.074	0.365	6.249	2.648	2.51	1.722	2.809	0.104	1.338	0	0.769	0.742	0	0.319	2.623	0.506	6.27	1.097	2.356	7.631	0.823	0.524	0.529	1.763	0.862	0.26	2.875
ENSG00000227312	AL445686.1	processed_pseudogene	1:24563627_24563974_+	0	0	0	1.239	0	0.858	0	0	0	1.839	3.38	2.913	0	0	3.236	30.994	0	0	2.539	0	0	25.12	0	3.413	0	0	0	1.472	0	8.884	0	0	0	0	0	46.375	1.102	0	34	3.171	0	0	7.761	0	0	6.041
ENSG00000133226	SRRM1	protein_coding	1:24631716_24673281_+	62.786	48.051	42.045	76.222	58.422	49.019	36.256	50.728	53.292	48.082	99.55	34.97	49.803	60.947	46.122	74.072	50.398	73.89	63.839	61.72	48.89	91.296	53.069	63.92	100.922	65.51	26.168	40.771	34.999	34.818	43.671	43.234	63.913	42.838	54.248	42.402	48.996	43.814	33.244	42.263	37.272	35.015	47.015	46.188	66.638	74.899
ENSG00000169504	CLIC4	protein_coding	1:24745382_24844321_+	90.769	94.453	115.92	119.018	144.689	138.477	133.816	229.408	126.388	168.683	115.876	87.082	99.121	35.901	234.38	152.83	80.604	589.163	89.395	196.089	137.98	302.87	297.751	88.429	353.03	404.61	62.107	159.614	38.662	42.521	59.863	42.321	61.751	77.765	135.789	82.521	63.856	194.2	133.288	63.044	61.491	220.929	137.23	139.496	273.029	88.795
ENSG00000020633	RUNX3	protein_coding	1:24899511_24965121_-	21.369	34.42	58.418	78.482	51.607	34.043	66.553	42.067	28.485	15.61	16.901	20.464	23.693	18.999	52.8	62.162	32.478	16.863	32.663	65.35	116.033	109.601	37.588	47.384	22.442	44.621	13.557	16.128	23.769	39.409	17.253	86.808	26.408	21.682	22.807	35.917	18.601	57.515	14.052	47.364	25.639	19.583	34.467	26.423	28.585	111.653
ENSG00000278034	MIR6731	miRNA	1:24919345_24919416_-	0	0	0	47.893	280.415	37.324	57.132	46.762	20.414	8.889	0	14.082	0	0	86.017	33.29	40.506	11.47	30.683	58.037	138.794	288.352	135.591	82.483	0	0	99.009	7.115	180.471	21.471	0	203.674	8.909	63.709	11.301	0	10.654	65.795	0	0	21.942	39.412	65.641	0	4.844	70.076
ENSG00000264371	MIR4425	miRNA	1:25023503_25023586_+	0	0	0	0	0	14.219	0	0	0	0	0	0	0	0	10.054	0	0	0	0	0	27.992	0	0	0	0	0	0	0	0	0	0	0	0	0	0	0	0	0	0	0	0	0	0	0	0	0
ENSG00000233419	AL121994.1	processed_pseudogene	1:25125053_25125454_-	0	0	0	0	0	0	0	0	0	0	0	0	0	0	0	0.994	0	0	0	0	0	0	0	0	0	0	0	0	63.03	0	0	0	0	0	0	0	0	0	16.556	0	0	0	0	0	0	4.184
ENSG00000117614	SYF2	protein_coding	1:25222276_25232502_-	32.781	20.758	21.571	29.463	51.747	27.127	5.918	49.898	22.833	20.434	56.453	23.354	26.001	25.686	39.328	33.811	28.62	32.027	25.467	57.047	23.806	132.754	40.125	40.72	43.447	80.156	16.982	36.884	14.896	20.205	15.463	27.078	20.547	28.11	19.439	44.522	24.572	21.896	43.257	19.863	41.524	24.929	29.512	25.325	26.08	27.478
ENSG00000117616	RSRP1	protein_coding	1:25242249_25338213_-	85.906	25.285	42.976	40.45	43.497	24.206	61.476	35.144	21.54	22.03	86.215	42.67	50.229	39.569	36.827	19.495	32.453	49.775	31.014	24.944	65.884	20.695	80.795	52.904	51.44	21.678	35.422	13.399	47.981	46.911	17.182	123.716	24.922	44.448	24.399	31.265	28.921	28.312	24.527	45.671	27.414	42.261	38.361	16.82	17.876	30.967
ENSG00000187010	RHD	protein_coding	1:25272393_25330445_+	17.437	6.495	14.832	7.811	28.056	7.487	19.557	11.352	6.617	4.231	10.858	5.316	7.287	38.175	11.165	5.964	6.116	7.906	6.295	10.818	19.831	15.069	32.773	12.183	16.121	3.148	10.562	5.255	17.105	7.4	1.36	14.747	4.971	12.547	7.651	25.368	1.617	9.487	12.052	10.565	9.303	9.056	11.158	7.635	5.326	16.389
ENSG00000224183	SDHDP6	processed_pseudogene	1:25294164_25294643_-	0	5.277	0	0	0	5.599	0	0	3.062	4	2.45	5.281	13.613	0	2.932	0.832	7.291	3.441	2.761	0	28.167	0	0	0	0	0	6.115	0	0	0	0	2.696	2.673	0	5.933	60.239	4.794	1.41	23.109	24.141	0	1.478	0	1.604	2.906	14.015
ENSG00000183726	TMEM50A	protein_coding	1:25338317_25362361_+	16.477	45.417	74.42	49.811	58.229	57.436	72.165	83.801	51.647	67.933	82.872	48.573	73.123	33.846	79.288	46.453	43.844	98.272	65.463	52.873	63.671	148.438	96.932	37.218	115.913	66.242	82.94	57.903	61.898	32.947	32.948	41.483	39.966	82.835	45.171	63.212	36.611	82.985	55.72	54.769	38.821	67.844	56.009	42.118	77.256	44.627
ENSG00000188672	RHCE	protein_coding	1:25362249_25430192_-	30.791	2.442	9.34	3.949	9.236	2.112	10.389	4.96	2.539	0.206	4.159	2.689	4.051	0	7.918	2.311	3.094	1.062	3.196	2.207	3.968	3.512	7.417	3.436	0	37.527	7.279	2.141	0	3.064	1.821	6.308	0.567	8.404	1.831	0.54	0.678	2.067	9.389	2.838	5.925	2.85	3.581	2.228	1.401	3.784
ENSG00000238084	AL031284.1	processed_pseudogene	1:25398721_25399198_+	0	1.325	0	1.804	0	0.625	35.652	0.587	0	0	0	2.121	0.976	7.376	1.767	0.836	0	1.728	0	0	0	0	0	0	0	0	0	0	0	0	1.248	0.902	1.342	0	0	1.407	1.605	0	27.847	0	0	1.484	0	0.805	0.73	4.398
ENSG00000204178	MACO1	protein_coding	1:25430858_25500209_+	80.367	20.676	19.281	23.877	30.79	30.678	30.222	30.495	22.069	27.094	47.184	22.465	25.255	33.716	34.405	32.238	42.853	47.478	31.173	30.004	22.279	52.118	42.538	21.192	32.182	72.416	42.398	22.942	69.629	22.955	12.937	24.797	14.1	37.392	18.74	30.975	19.367	19.809	26.561	25.932	28.372	25.233	26.928	39.509	22.125	20.054
ENSG00000157978	LDLRAP1	protein_coding	1:25543580_25568886_+	22.957	25.041	45.01	55.75	91.909	32.535	30.457	47.802	22.908	30.075	29.002	34.434	49.464	21.981	34.734	36.317	24.342	16.213	47.649	32.272	49.939	54.193	48.393	49.513	41.508	37.534	28.874	14.492	35.91	45.502	16.593	38.327	47.867	33.676	50.196	41.671	20.2	40.805	22.225	50.881	45.865	27.592	52.269	30.808	27.779	48.748
ENSG00000117643	MAN1C1	protein_coding	1:25617468_25786207_+	13.781	5.405	2.844	28.356	29.306	17.495	29.952	8.639	7.572	9.443	20.796	11.497	12.776	14.402	25.933	11.715	5.939	17.572	6.95	8.953	9.677	6.795	29.922	22.376	7.598	3.623	5.369	5.154	6.892	5.278	5.6	22.746	5.846	7.97	9.847	11.274	4.607	47.655	15.194	15.677	5.522	14.749	10.414	30.772	7.144	5.947
ENSG00000162430	SELENON	protein_coding	1:25800176_25818221_+	33.009	117.451	51.455	73.552	78.853	103.798	142.354	125.151	110.311	82.159	65.633	72.541	96.127	23.221	133.052	177.234	68.937	56.465	90.578	74.842	100.729	118.024	99.58	125.588	32.098	88.99	36.806	41.839	38.121	63.679	104.057	60.634	111.065	48.502	158.474	85.595	93.969	110.292	36.306	63.167	56.501	54.367	71.874	104.787	117.143	156.986
ENSG00000117640	MTFR1L	protein_coding	1:25818640_25832942_+	0	11.603	20.873	11.617	17.456	12.184	5.143	9.858	8.515	7.295	12.961	9.768	14.342	4.44	10.636	10.892	11.276	16.068	15.218	8.006	14.621	20.848	14.139	14.435	15.82	17.232	15.315	6.807	19.146	10.156	6.798	13.308	8.704	14.24	9.427	19.223	7.68	7.926	7.916	10.597	7.66	10.855	15.39	13.794	7.401	9.981
ENSG00000127423	AUNIP	protein_coding	1:25831913_25859458_-	0	12.244	11.763	7.546	8.928	7.724	7.524	10.704	6.625	4.85	11.986	6.093	8.903	13.819	4.119	13.779	12.498	2.589	17.433	7.799	10.138	28.552	0	23.898	29.464	7.654	10.957	5.89	5.433	7.675	9.351	7.776	8.883	4.555	6.378	11.772	10.623	5.128	10.241	5.046	6.33	3.151	10.056	4.929	12.849	11.866
ENSG00000182749	PAQR7	protein_coding	1:25861210_25871253_-	33.444	48.013	51.139	33.207	63.592	38.037	45.628	83.397	19.17	27.177	61.36	58.121	60.87	84.481	50.718	32.836	38.213	45.837	38.461	50.878	34.232	87.164	11.306	77.094	40.8	67.266	119.046	34.03	78.823	35.947	29.486	47.095	4.766	81.112	62.808	56.903	35.946	25.247	42.167	43.346	108.293	38.73	57.134	42.037	35.225	46.93
ENSG00000117632	STMN1	protein_coding	1:25884181_25906991_-	6.238	52.348	50.46	39.059	20.306	35.556	37.293	37.361	17.295	41.132	224.401	20.496	79.562	28.013	26.189	128.607	84.004	30.315	69.277	34.521	39.433	87.807	11.247	86.844	71.027	43.178	15.815	43.384	21.498	18.605	36.11	20.041	16.128	33.862	40.589	25.09	52.307	21.304	23.353	13.097	39.775	22.76	35.31	22.961	61.242	45.543
ENSG00000229786	SNRPFP2	processed_pseudogene	1:25887360_25887610_+	0	7.568	0	1.717	0	1.19	0	0	1.464	0	32.802	0	0	0	0	11.141	18.591	0	5.281	0	0	0	0	0	0	0	0	0	0	4.106	2.376	0	1.278	0	4.863	0	0	0	79.547	0	2.098	2.826	0	4.601	1.389	0
ENSG00000223624	AL033528.1	processed_pseudogene	1:25888970_25889109_+	0	4.523	0	6.158	0	2.133	0	0	2.625	4.572	33.605	10.863	16.669	0	2.011	5.707	12.499	5.899	9.468	0	0	0	0	0	0	0	0	10.978	0	0	8.52	6.162	2.291	0	2.906	0	2.74	9.668	63.385	0	0	10.134	0	0	7.473	0
ENSG00000283938	MIR3917	miRNA	1:25906362_25906454_-	0	0	0	0	0	0	0	21.118	0	0	0	0	0	0	0	0	0	0	0	0	0	0	0	0	0	0	0	0	0	0	0	0	0	0	0	0	4.124	14.554	0	0	33.975	0	0	0	0	0
ENSG00000158006	PAFAH2	protein_coding	1:25959767_25998117_-	0	15.355	24.457	20.837	33.044	18.265	21.145	17.119	12.532	16.822	24.473	16.813	18.838	30.889	17.969	19.374	19.756	14.987	24.953	14.849	19.22	19.659	26.658	16.352	20.89	31.946	21.846	17.472	28.46	16.284	6.345	19.703	12.443	14.065	11.52	22.302	13.441	19.693	21.518	16.402	24.386	14.761	16.055	16.382	15.714	12.827
ENSG00000158008	EXTL1	protein_coding	1:26019884_26036464_+	64.402	3.181	5.894	1.227	1.691	2	0	6.109	0.738	1.393	4.531	0.509	3.596	12.4	2.499	55.597	4.2	0.692	0.74	0.4	4.135	5.124	5.5	6.962	0	18.641	1.124	1.716	4.57	2.071	1.099	2.817	0.806	2.458	1.567	2.252	4.753	5.1	12.632	2.125	3.704	1.901	2.035	1.87	0.935	3.38
ENSG00000158014	SLC30A2	protein_coding	1:26037252_26046118_-	0	0.299	0	0.102	2.386	1.482	1.389	1.459	1.042	0.454	4.17	0.479	0	12.5	1.065	3.871	1.448	0.976	1.044	0.423	1.111	5.165	1.678	1.123	5.377	0	1.388	0.484	4.146	0.731	0.423	0.51	0.152	2.06	0.192	11.443	0.635	1.28	12.759	0.261	2.614	0.838	3.83	1.274	0.33	0.894
ENSG00000158022	TRIM63	protein_coding	1:26051304_26068436_-	1.759	0	0	0.137	2.229	0.476	8.248	0	0.469	3.675	0	0	0	1.125	0.808	0.765	0	4.478	0	0	0.75	0	0	1.894	15.144	6.674	0.669	0.98	0	0.329	0.38	1.376	0.307	0	1.557	17.374	0	0	22.173	0	0	1.131	2.8	0.491	0.334	0
ENSG00000175087	PDIK1L	protein_coding	1:26111165_26125555_+	16.878	5.035	8.851	6.684	6.113	3.704	8.224	4.774	3.039	4.988	16.18	4.837	16.7	3.084	4.835	6.607	6.192	7.092	15.072	5.649	7.432	9.471	16.937	8.5	12.27	6.921	12.537	8.31	5.115	6.187	3.984	4.287	4.667	7.66	2.167	5.133	4.331	5.274	10.232	6.889	5.444	3.723	7.999	5.878	5.491	4.146
ENSG00000197245	FAM110D	protein_coding	1:26159079_26163962_+	0	6.334	0	2.618	12.484	7.788	14.906	3.909	1.313	2.744	4.202	2.536	2.668	0	3.218	5.566	1.146	8.556	5.209	5.119	35.073	23.423	2.22	7.638	4.594	13.156	10.936	3.478	25.997	5.707	0	5.085	0.458	21.305	2.616	21.382	2.055	10.638	18.23	4.14	4.515	5.069	5.307	10.316	2.243	1.953
ENSG00000282872	C1orf232	protein_coding	1:26164161_26168581_-	0	0.737	0	0	0	1.043	0	0	0	0	0	0	0	0	0	0	0	2.884	0.514	0	1.369	0	0	6.914	0	0	4.393	2.386	15.127	0	0	0.502	0.373	6.942	0	16.439	0	7.09	15.496	0	0	0	0	0	0	0.489
ENSG00000236782	AL391650.1	protein_coding	1:26169516_26171831_-	0	0.702	3.992	4.013	2.926	1.522	0	2.115	1.303	0.426	2.868	2.809	2.587	0	0.936	0.62	0.194	3.661	2.938	0.926	2.737	0	0	2.106	8.771	0	4.648	1.022	3.457	3.313	3.041	4.494	1.138	4.372	4.419	10.733	5.697	2.1	5.738	5.871	0.934	1.573	2.395	1.366	0.464	9.041
ENSG00000142675	CNKSR1	protein_coding	1:26177484_26189884_+	12.951	16.726	52.041	38.028	61.698	24.254	25.155	29.147	56.703	24.257	34.875	26.517	31.381	24.295	31.654	11.261	32.763	12.329	45.3	28.42	21.788	33.313	14.826	51.463	44.716	9.262	52.011	18.614	41.513	52.455	29.267	41.699	33.384	35.536	47.87	32.155	41.686	23.317	24.938	56.112	45.36	18.369	25.377	19.213	27.091	59.307
ENSG00000188782	CATSPER4	protein_coding	1:26190561_26202968_+	0.411	0.567	15.378	0.129	3.474	0.089	0	0.335	0.11	0	0.351	0.756	0	0	0.084	0.119	0.435	0	0	0	0.351	0	0	0.354	23.894	5.241	2.251	0.764	1.356	1.537	0.356	0.257	0	0	0.121	14.439	1.373	0	17.644	1.481	1.256	2.116	1.208	1.033	0	0.502
ENSG00000130695	CEP85	protein_coding	1:26234200_26278808_+	35.645	19.629	48.953	41.43	38.464	14.564	34.8	20.515	20.553	15.689	47.063	24.598	60.979	32.076	13.232	24.431	20.784	13.913	43.919	38.972	30.107	35.346	13.607	58.032	46.66	34.685	25.151	16.701	18.718	36.68	27.733	39.385	18.398	19.861	20.94	23.395	52.115	16.418	30.337	29.283	32.561	18.107	27.812	12.616	24.884	37.332
ENSG00000270733	AL355877.2	processed_pseudogene	1:26263041_26263398_-	0	15.918	61.728	27.693	23.86	8.341	0	0	20.528	17.878	16.427	12.744	20.859	0	2.359	6.695	26.883	6.92	29.62	36.684	18.062	128.194	0	39.813	93.938	0	31.625	2.862	38.111	4.318	3.332	4.819	8.063	19.22	7.955	77.011	27.855	20.794	16.525	0	7.355	0	16.973	9.678	24.355	15.268
ENSG00000142669	SH3BGRL3	protein_coding	1:26280086_26281522_+	155.16	210.095	233.311	460.552	99.175	398.254	261.905	247.325	617.101	433.569	104.532	141.503	120.136	60.348	383.994	190.931	219.834	145.699	466.557	288.061	381.957	43.881	136.134	283.058	150.418	132.227	387.308	159.19	319.93	191.327	242.651	162.132	245.972	164.578	494.945	170.876	160.589	274.441	56.472	278.616	203.156	94.339	107.564	379.92	471.362	121.515
ENSG00000158062	UBXN11	protein_coding	1:26281328_26318363_-	35.352	19.597	24.897	46.416	59.423	16.552	44.159	47.312	19.122	16.552	69.686	50.452	39.079	54.932	33.656	40.689	31.374	18.556	34.935	34.229	63.986	137.818	35.368	76.288	10.798	47.011	32.578	15.855	32.158	45.549	28.699	90.605	16.01	77.399	26.13	84.954	27.521	39.952	23.592	40.002	63.852	25.64	36.066	16.934	14.897	90.642
ENSG00000169442	CD52	protein_coding	1:26317958_26320523_+	0	13.483	9.959	91.453	17.716	23.388	29.941	8.108	22.075	23.849	24.15	19.275	6.389	42.899	16.484	29.164	9.537	8.164	11.424	34.955	19.222	0	25.646	16.258	13.539	0	80.996	15.584	40.513	27.822	9.525	272.89	12.438	5.93	7.734	61.874	10.208	28.82	22.494	69.235	22.026	17.803	9.242	16.688	7.426	3.837
ENSG00000176092	CRYBG2	protein_coding	1:26321698_26360080_-	35.902	14.953	68.235	44.819	42.678	45.492	19.975	9.617	171.105	54.779	39.307	59.422	23.814	120.603	62.631	1.115	6.491	30.73	82.776	69.033	31.592	1.173	11.432	72.077	62.076	5.091	190.67	46.523	168.259	124.97	27.188	55.99	47.738	55.508	75.666	51.682	6.752	33.61	40.166	125.369	78.536	54.879	31.405	95.875	31.871	4.453
ENSG00000225854	AL451139.1	processed_pseudogene	1:26326688_26327033_+	0	7.32	0	19.933	0	12.945	0	6.487	35.046	38.846	40.792	11.721	9.442	91.71	27.663	9.237	0	40.575	52.356	24.154	5.097	0	0	106.417	60.033	0	54.537	5.923	60.088	31.275	1.724	18.698	20.392	0	14.11	34.982	5.543	1.956	44.882	9.569	22.83	12.302	33.173	82.339	26.207	1.215
ENSG00000176083	ZNF683	protein_coding	1:26361634_26374522_-	0	0.832	9.942	2.406	5.099	0.343	13.794	8.474	0.844	2.521	0.386	0.416	1.226	0	1.941	0.984	1.963	0	0.508	0.882	0.579	0	5.245	0.975	0	3.434	0.275	1.093	0	2.96	1.469	4.602	1.369	0.452	0.868	5.961	1.196	20.107	10.803	4.438	1.21	1.397	0	1.011	0.63	0.069
ENSG00000131914	LIN28A	protein_coding	1:26410817_26429728_+	0	0.365	2.003	0.31	0.112	0.172	4.908	0.606	0.159	0	1.863	0.365	0.672	0	0.365	0.92	0.546	0	0.891	1.547	0.931	0	0	1.539	1.709	0	0	0.443	4.21	0.445	0	0.683	0.139	0.991	0.117	0.968	0.055	0.877	8.731	0.477	0.455	0.511	0.778	0.776	0.05	0.363
ENSG00000117682	DHDDS	protein_coding	1:26432282_26471306_+	36.811	25.015	29.235	33.157	48.578	23.983	26.631	33.583	20.875	20.479	46.928	22.874	29.532	36.376	34.596	27.312	23.1	28.365	30.467	30.132	32.129	29.326	37.148	58.015	29.711	64.103	31.27	22.983	30.122	32.976	13.203	36.107	18.974	46.518	28.372	39.08	19.636	20.77	24.193	26.879	37.792	28.026	28.172	24.436	27.556	31.382
ENSG00000223583	AL513365.1	processed_pseudogene	1:26454653_26455187_-	0	37.874	0	38.673	36.287	24.557	56.018	20.453	18.544	15.552	46.168	10.423	46.236	98.852	12.628	26.881	21.805	27.784	37.989	20.084	16.481	0	74.65	19.981	42.523	23.464	15.676	7.661	34.003	15.411	7.804	22.573	9.591	9.431	9.125	0	10.037	2.53	34.556	24.753	8.859	14.586	13.882	15.831	14.993	22.791
ENSG00000198830	HMGN2	protein_coding	1:26472440_26476642_+	30.757	89.196	48.559	99.656	56.734	103.952	57.623	126.395	68.831	72.854	295.276	41.932	126.581	38.204	82.36	162.647	104.754	105.696	94.33	77.173	110.617	179.714	62.842	79.005	91.26	171.22	55.605	44.96	42.728	49.81	48.246	72.464	86.982	61.613	84.98	30.66	60.447	76.525	72.434	50.081	64.294	62.257	97.932	50.431	92.418	83.541
ENSG00000224129	DPPA2P2	processed_pseudogene	1:26519354_26520250_-	236.631	0	0	0	0.866	0	0	5.005	0	0.714	0	0	0	0	0	0	0	0	0	9.982	0.655	0	0	0	0	3.732	0	0	31.145	0	0	0	0	0	0	0	0	0	14.015	0	1.174	3.163	0	0	0.389	0.469
ENSG00000117676	RPS6KA1	protein_coding	1:26529761_26575030_+	45.618	20.173	123.454	42.265	70.141	30.932	35.172	32.625	51.112	36.068	42.273	23.763	35.386	25.446	36.736	23.59	23.472	23.118	28.99	38.688	67.239	53.134	38.432	24.765	29.925	24.282	24.059	13.968	51.485	47.221	28.045	122.284	24.246	26.151	44.103	39.169	21.782	42.084	22.535	34.595	45.493	34.289	45.087	17.598	39.867	86.225
ENSG00000238705	MIR1976	miRNA	1:26554542_26554593_+	0	0	0	0	0	0	0	0	0	0	0	0	0	0	0	0	0	0	0	0	0	0	0	0	0	0	0	0	0	0	0	0	0	0	0	0	0	0	0	0	0	0	0	0	0	0
ENSG00000229247	AL627313.1	processed_pseudogene	1:26640377_26640614_-	0	0	0	0	0	0	0	0	0	0	0	0	0	0	0	0	0	0	0	0	0	0	0	0	0	0	0	0	0	0	0	0	0	0	0	0	0	0	15.536	0	0	0	0	0	0	0
ENSG00000238316	AL627082.2	snoRNA	1:26642286_26642389_-	0	0	0	0	0	0	0	0	0	0	0	0	0	0	0	0	0	0	0	0	0	0	0	0	0	0	0	0	0	0	0	20.736	0	0	0	0	0	0	0	0	0	0	0	0	0	0
ENSG00000235069	AL627082.1	processed_pseudogene	1:26647447_26647681_+	0	0	101.003	0	0	0	0	0	0	0	0	0	0	0	0	0	0	0	0	0	0	255.739	0	0	0	0	0	0	0	0	0	0	0	0	0	0	0	0	0	0	0	0	0	0	0	0
ENSG00000117713	ARID1A	protein_coding	1:26693236_26782104_+	23.448	50.318	49.314	83.085	69.454	59.233	54.24	67.975	57.163	46.486	63.959	51.257	57.175	54.357	61.403	96.187	62.025	43.819	97.827	68.957	76.342	154.219	59.675	91.409	43.795	37.542	41.72	50.879	53.06	69.556	52.167	97.572	64.198	69.048	89.047	77.473	77.406	64.109	37.142	55.331	71.177	44.862	57.003	53.77	51.774	97.32
ENSG00000060642	PIGV	protein_coding	1:26787472_26798398_+	6.841	23.317	28.829	17.391	11.935	13.003	22.768	22.191	12.884	12.501	20.526	18.18	17.784	44.594	18.839	10.937	11.813	12.693	21.292	9.175	18.54	11.896	11.936	23.01	27.713	7.637	19.738	8.12	18.619	16.417	10.695	22.373	16.38	19.241	22.667	30.898	10.808	15.927	15.036	16.432	17.453	10.904	14.377	11.773	21.051	16.56
ENSG00000204160	ZDHHC18	protein_coding	1:26826688_26857604_+	73.099	43.038	159.468	94.811	93.422	50.55	116.708	53.648	100.364	47.343	50.232	83.629	136.205	108.749	91.545	39.586	33.336	44.719	80.35	113.475	142.18	52.767	72.957	117.697	120.378	58.868	79.301	53.841	101.014	118.018	56.937	99.927	57.697	72.663	80.969	72.828	63.755	88.596	51.604	100.191	95.253	62.179	93.006	62.114	69.167	95.887
ENSG00000175793	SFN	protein_coding	1:26863149_26864456_+	1001.06	1188.95	5746.2	5797.3	1916.4	2095.85	474.876	2018.71	17599.3	3915.53	1319.16	2913.74	3536.07	4188.84	2541.98	134.993	527.761	1445.8	2986.43	4124.81	1051.63	221.381	607.953	1589.11	2607.38	16.635	9027.15	3767.5	3116.36	6046.82	2849.86	2376.82	3484.45	2732.59	10293	1934.54	1733.87	4342.98	2151.2	11198.9	4020.04	2625.58	2942.24	2985.72	6812.76	412.422
ENSG00000142751	GPN2	protein_coding	1:26876132_26890283_-	66.533	33.207	42.923	54.908	65.598	35.144	55.595	40.924	58.633	31.849	49.767	33.987	44.085	44.65	36.321	25.355	45.71	40.602	48.515	36.287	48.432	45.909	39.8	91.311	60.125	36.657	32.237	23.28	43.365	55.045	26.924	62.46	29.147	40.868	50.733	44.582	35.143	37.003	25.12	45.955	36.326	31.814	42.55	28.851	29.669	39.778
ENSG00000198746	GPATCH3	protein_coding	1:26890488_26900467_-	29.651	23.729	12.496	40.98	32.603	19.582	21.002	33.782	19.252	16.878	39.179	39.401	40.162	37.924	35.75	28.554	29.144	22.637	39.86	24.649	31.819	34.123	38.493	26.376	22.651	37.75	34.629	22.931	37.196	32.72	25.247	51.931	16.247	41.382	40.372	19.133	24.753	30.526	20.784	47.865	41.296	28.554	30.221	16.431	18.999	27.136
ENSG00000090273	NUDC	protein_coding	1:26900238_26946871_+	11.255	78.355	113.877	144.177	132.43	117.505	46.14	245.854	128.794	84.225	168.818	108.266	83.405	58.688	164.538	128.477	168.261	100.373	113.372	160.862	99.696	285.187	67.455	101.466	64.615	175.841	91.399	102.816	105.698	104.062	148.73	108.505	84.006	133.981	157.161	126.504	138.649	163.023	62.708	105.886	204.095	99.817	75.066	73.032	116.325	180.913
ENSG00000131910	NR0B2	protein_coding	1:26911489_26913975_-	0	0.544	0	0.37	3.999	0.769	0	1.686	0.631	0	14.134	0	0	0	0.483	0	8.011	0	1.517	0	1.514	0	0	0	0	0	8.279	0	0	2.212	2.56	1.111	2.202	0	0.698	28.86	0.329	0	18.408	1.895	0	2.436	0.58	0	0	0
ENSG00000175707	KDF1	protein_coding	1:26949562_26960468_-	0	31.787	22.645	28.892	1.772	19.929	12.068	15.765	29.136	28.478	31.535	23.135	31.816	11.062	12.365	25.637	37.266	3.298	66.414	25.88	25.988	41.14	4.303	45.396	6.771	11.458	50.951	11.982	23.905	39.242	33.853	23.989	47.11	27.475	38.293	34.715	38.945	20.075	17.506	33.995	42.357	16.187	17.909	11.969	32.528	52.287
ENSG00000224064	AL356390.1	processed_pseudogene	1:26983628_26984024_+	0	9.57	0	0	33.252	1.504	29.604	9.188	3.702	4.836	2.963	8.938	3.527	0	1.418	7.044	9.55	0	10.016	6.015	0	0	0	0	0	0	0	0	0	2.596	4.507	0	2.424	24.264	4.099	154.136	0	1.705	16.764	0	27.856	0	0	0	1.757	5.295
ENSG00000225294	OSTCP2	processed_pseudogene	1:26985897_26986340_-	0	4.278	0	0.971	0	1.345	0	0	1.655	1.442	2.649	0	0	0	1.268	0	7.225	1.86	0.995	0	0	0	0	0	0	0	0	0	0	1.161	1.343	0	0	0	0	0	0	0	21.652	0	0	0	4.562	0	2.356	0
ENSG00000253368	TRNP1	protein_coding	1:26993692_27000886_+	0	57.178	45.184	38.753	40.419	66.642	25.026	32.306	65.058	77.985	110.847	51.374	34.783	216.883	38.63	16.068	11.155	48.845	91.99	44.96	18.775	34.039	8.399	9.367	95.557	56.1	234.303	121.815	315.113	85.747	9.878	88.779	25.166	71.447	103.151	67.085	7.713	52.037	17.787	133.594	105.696	54.269	104.363	114.009	42.632	87.872
ENSG00000158246	TENT5B	protein_coding	1:27005020_27012850_-	0	27.912	38.828	13.934	26.406	180.008	19.489	58.894	179.871	142.139	96.781	38.521	14.303	481.052	44.673	8.553	4.408	211.48	38.953	50.372	22.951	34.864	3.726	16.954	93.015	54.106	578.648	52.908	288.572	169.601	6.76	143.408	15.618	127.868	141.417	52.225	6.924	76.993	33.529	375.732	179.516	109.598	160.146	175.2	99.854	25.065
ENSG00000090020	SLC9A1	protein_coding	1:27098809_27166981_-	28.239	39.962	166.944	58.823	40.485	54.568	47.729	110.068	161.696	83.304	44.969	59.629	52.209	36.441	101.733	40.047	48.042	26.966	97.274	48.103	70.327	34.381	43.511	71.484	50.392	32.915	55.921	64.478	31.555	90.21	61.262	64.659	43.298	49.634	129.16	70.916	55.253	66.913	28.205	68.588	65.218	54.44	30.445	43.524	94.104	47.303
ENSG00000229985	AL590640.2	processed_pseudogene	1:27176751_27177277_+	0	0	0	0	0	0	0	0	1.395	0	0	0	0	147.185	0	0	0	0	0	10.195	0	0	0	0	0	0	0	0	0	0	0	4.911	0	0	0	0	0	6.421	25.258	0	2.998	0	0	0	0	0
ENSG00000214973	CHCHD3P3	processed_pseudogene	1:27200834_27201473_-	2.154	0	1.279	0	0	1.4	0	0.877	0.574	1	1.838	0	0	0	1.32	0.624	0	1.29	2.071	0	0.918	3.415	0	0	0	1.308	0	0.8	0	0	0	2.022	0	0	0.636	0	0	2.115	11.555	0	0	3.325	0	0.602	1.09	0.657
ENSG00000225159	NPM1P39	processed_pseudogene	1:27206930_27207796_+	0	14.607	1.888	1.989	0.896	1.378	0.678	3.236	4.238	2.953	4.07	1.169	1.077	4.067	2.273	3.225	9.419	13.335	0.51	3.443	2.712	61.756	11.26	0	0	55.02	0.484	5.318	0	7.132	7.567	1.492	2.589	2.645	1.877	18.614	1.77	2.342	19.617	0.636	2.43	4.909	0	0.444	0.805	0.485
ENSG00000225990	SNRPEP7	processed_pseudogene	1:27211265_27211484_+	0	0	0	0	0	0	0	0	5.011	0	0	0	0	0	0	0	0	0	0	0	0	0	0	0	26.976	0	0	0	0	4.684	0	0	1.458	0	0	0	0	0	43.697	0	0	0	0	0	0	0
ENSG00000142784	WDTC1	protein_coding	1:27234632_27308636_+	36.05	26.77	32.395	73.878	66.735	51.611	60.382	52.806	37.045	38.706	51.191	57.773	52.478	43.181	76.357	43.868	34.609	40.285	64.6	39.075	54.586	48.465	69.394	68.461	34.7	43.721	32.294	51.117	40.91	46.423	30.952	78.759	42.741	42.912	73.473	73.283	48.62	59.564	32.85	52.613	51.779	51.591	52.184	46.911	28.114	75.643
ENSG00000243659	FO393419.3	processed_pseudogene	1:27311240_27311838_+	0	24.699	37.731	22.928	49.566	15.883	56.264	6.965	7.818	11.348	20.854	5.393	61.236	0	17.969	9.916	11.376	38.069	25.069	6.351	41.69	0	18.883	50.542	0	20.774	26.766	14.534	27.647	23.755	4.23	52.002	7.961	43.919	0	169.302	6.8	9.599	73.425	15.653	37.348	47.797	14.365	17.748	7.42	23.856
ENSG00000186501	TMEM222	protein_coding	1:27322145_27336400_+	30.95	21.554	18.963	28.387	35.182	17.224	26.251	21.261	17.056	12.95	27.718	19.267	27.848	40.005	20.706	21.396	15.99	16.84	23.804	21.267	24.114	22.803	20.703	36.378	25.193	29.483	33.805	15.813	23.404	23.264	17.462	40.417	16.312	26.715	23.726	22.249	21.12	21.21	11.853	25.087	26.742	14.804	23.411	16.74	13.089	35.764
ENSG00000241547	ACTG1P20	processed_pseudogene	1:27325329_27325796_+	0	35.178	0	23.947	24.889	7.656	0	16.187	11.777	20.514	5.026	20.581	11.967	0	9.624	14.511	24.926	0	21.714	12.755	25.121	0	11.378	53.296	23.248	0	6.272	1.095	0	34.133	10.195	31.335	19.188	0	26.948	0	15.571	0	31.602	8.253	0	0	12.984	9.049	7.452	37.733
ENSG00000142765	SYTL1	protein_coding	1:27342020_27353937_+	52.771	38.433	53.689	137.853	169.792	67.266	76.721	121.424	46.44	66.14	55.811	155.044	107.597	233.514	74.477	24.863	72.659	37.986	131.604	135.942	84.266	40.25	79.957	174.682	34.729	39.711	83.28	94.17	104.982	158.253	67.261	255.061	93.287	103.877	146.646	137.025	95.382	86.881	68.233	134.867	235.833	56.897	110.261	77.333	45.153	83.58
ENSG00000142733	MAP3K6	protein_coding	1:27354067_27366961_-	24.841	21.13	38.714	75.142	54.026	61.429	45.139	52.577	42.223	46.443	50.635	91.166	62.665	53	70.699	29.334	26.442	54.595	39.955	69.439	56.581	48.417	39.046	87.964	40.636	43.998	63.233	37.095	49.241	95.305	35.815	72.44	71.054	42.852	117.477	51.388	63.21	65.512	43.883	54.067	58.604	65.827	74.711	41.632	40.596	91.034
ENSG00000142748	FCN3	protein_coding	1:27369112_27374824_-	38.17	4.063	0	1.31	4.983	1.815	4.962	2.843	2.11	1.729	0.794	2.739	1.576	0	0.761	0.809	0.197	4.183	1.492	3.427	5.36	15.868	1.798	0.802	7.349	14.414	3.824	2.941	11.629	5.047	0.806	0.874	2.275	2.014	2.336	5.223	1.295	5.485	15.484	4.845	1.423	4.073	7.069	2.47	1.649	1.988
ENSG00000174950	CD164L2	protein_coding	1:27379176_27383333_-	21.585	1.653	23.232	4.641	17.482	9.645	2.876	5.309	4.915	4.176	13.431	5.458	3.045	5.752	4.96	0.261	2.188	9.7	4.036	33.694	2.685	28.521	0	5.425	21.622	6.28	35.982	13.372	24.377	15.299	3.892	27.722	18.939	19.456	9.159	31.812	5.631	11.482	24.609	14.942	11.34	12.036	25.553	7.285	12.517	27.848
ENSG00000231207	FO393419.1	processed_pseudogene	1:27389468_27390145_+	0	1.784	0	1.214	0	0	0	6.323	1.035	3.606	0	0	46.014	347.608	0	1.125	0	0	0	0	0	0	0	0	0	0	0	0	0	0	0	0	0	0	0	0	0	9.532	16.665	0	0	0	0	0	0	0
ENSG00000181773	GPR3	protein_coding	1:27392622_27395814_+	36.763	6.222	27.193	5.849	0	2.655	0	5.252	7.222	5.99	4.954	4.033	2.402	0	6.85	12.338	1.228	8.115	3.722	20.113	6.602	9.715	7.891	8.893	20.828	23.889	5.298	6.233	0	7.957	7.815	9.89	1.201	6.01	4.188	0	32.306	6.017	22.839	1.549	7.886	5.311	8.846	4.144	9.629	26.955
ENSG00000158195	WASF2	protein_coding	1:27404230_27490167_-	312.962	291.099	324.502	393.616	215.17	396.115	349.874	292.23	376.863	305.091	302.572	341.026	369.924	453.198	371.017	239.608	260.977	389.869	610.264	451.383	298.054	599.254	422.455	486.419	375.886	356.922	510.137	413.791	512.2	334.587	327.591	341.201	267.905	288.042	442.359	264.665	683.837	334.644	183.086	301.951	496.695	385.562	421.793	426.967	461.067	412.116
ENSG00000126705	AHDC1	protein_coding	1:27534035_27604431_-	43.959	40.615	85.929	86.159	108.333	77.713	96.674	96.72	111.688	79.197	56.896	103.887	104.529	137.493	112.28	96.196	58.585	54.143	115.276	158.969	70.776	124.887	69.724	181.815	37.8	73.832	85.129	133.954	123.958	177.157	103.117	115.747	43.99	92.047	113.801	141.05	210.625	103.834	56.94	122.64	264.278	86.572	107.86	128.612	67.507	258.911
ENSG00000000938	FGR	protein_coding	1:27612064_27635185_-	25.52	13.881	55.89	27.583	17.024	21.23	23.937	15.627	6.586	18.203	20.21	42.502	8.849	13.056	21.809	13.314	3.586	23.486	18.129	25.289	170.316	14.243	18.931	10.028	6.007	10.909	9.441	15.329	68.906	27.631	5.566	27.344	10.309	20.044	20.128	18.925	14.43	27.467	19.936	13.241	4.68	33.521	30.003	12.489	10.022	18.311
ENSG00000235912	AL031729.1	processed_pseudogene	1:27649419_27649610_+	0	0	0	4.49	0	0	0	8.768	3.828	0	0	0	0	0	2.932	2.081	0	0	2.301	9.327	3.062	147.97	0	0	170.004	0	0	2.668	0	0	3.106	15.725	0	0	0	0	0	0	46.218	0	0	0	0	14.036	1.816	6.57
ENSG00000126709	IFI6	protein_coding	1:27666064_27672198_-	35.452	865.19	199.74	1027.85	872.017	93.287	597.964	977.78	368.146	814.693	107.731	90.003	251.805	119.442	391.181	81.2	917.732	126.41	428.805	436.291	112.847	0	683.165	122.948	21.098	49.352	862.864	334.575	55.432	147.088	410.459	151.797	224.338	234.245	627.6	150.181	55.342	405.454	489.901	1689.97	29.733	202.053	121.564	121.969	744.774	117.116
ENSG00000226662	CHMP1AP1	processed_pseudogene	1:27686810_27687471_-	0	0	0	0	0	0	0	0	0	0	0	0	0	0	0	0	0	0	0	0	0	0	0	0	0	0	0	0	0	0	0	0	0	0	0	0	0	0	23.458	0	0	0	0	0	0	0.635
ENSG00000009780	FAM76A	protein_coding	1:27725979_27763122_+	30.607	11.213	14.955	14.479	16.917	14.604	19.574	16.05	9.09	10.975	23.639	9.049	17.514	20.813	16.301	11.398	9.755	29.945	19.002	25.338	14.541	18.583	14.22	17.862	20.575	25.877	18.211	14.689	15.249	9.922	6.371	16.974	10.052	15.344	14.581	13.704	10.889	14.362	18.812	14.735	9.77	16.452	11.103	15.042	19.215	13.651
ENSG00000231344	AL020997.1	processed_pseudogene	1:27739091_27739439_+	0	1.814	93.808	6.175	0	2.567	6.735	0	0	3.668	20.221	11.62	14.71	0	8.873	8.013	5.85	18.93	3.798	0	13.475	0	20.344	30.63	0	0	32.441	2.936	0	11.812	1.709	28.424	10.108	0	3.497	36.608	9.891	19.391	31.783	0	4.527	6.098	3.869	14.341	3.997	13.252
ENSG00000230833	RPEP3	processed_pseudogene	1:27739954_27740629_+	0	6.557	47.22	7.652	36.759	4.417	37.38	10.376	4.892	3.787	24.359	8.999	6.904	109.527	14.992	3.546	4.314	30.54	3.268	15.895	13.044	42.027	38.073	31.626	48.285	0	17.369	12.126	0	17.532	3.529	8.294	4.744	3.393	6.62	0	3.404	1.001	29.536	3.265	7.011	6.297	18.977	5.126	7.739	4.976
ENSG00000117758	STX12	protein_coding	1:27773219_27824443_+	39.838	38.053	21.445	48.132	48.12	52.28	61.098	51.867	45.158	72.933	55.764	30.992	46.779	34.458	57.484	29.573	48.212	117.458	54.942	84.162	50.484	36.582	85.631	18.03	86.591	106.329	53.103	57.633	81.736	28.824	25.548	38.117	32.145	39.299	39.93	43.347	17.945	50.802	52.744	46.929	36.356	49.271	52.227	49.314	66.357	24.131
ENSG00000117751	PPP1R8	protein_coding	1:27830782_27851676_+	10.925	20.157	33.17	24.632	25.712	22.064	14.199	30.382	17.71	19.474	35.036	14.712	20.824	1.803	21.45	23.544	24.049	27.027	34.852	24.574	22.846	39.674	20.65	17.462	52.351	51.249	22.248	33.73	20.931	11.331	19.52	18.858	19.394	19.176	20.908	25.36	19.614	18.342	21.271	21.586	27.738	22.946	23.651	19.786	28.357	21.448
ENSG00000130775	THEMIS2	protein_coding	1:27872543_27886685_+	42.039	25.415	56.883	48.893	64.456	29.519	52.165	34.912	26.263	22.921	18.562	43.348	11.65	19.528	86.097	35.856	15.29	31.829	24.74	45.745	147.405	23.214	96.561	13.428	14.109	20.319	18.58	23.75	56.54	29.557	9.412	35.703	26.085	24.084	41.702	29.897	12.28	68.24	18.291	37.972	11.587	39.507	58.142	16.591	22.28	34.517
ENSG00000117748	RPA2	protein_coding	1:27891524_27914746_-	45.625	40.124	68.378	44.572	38.435	39.066	49.094	39.804	22.474	39.75	67.857	23.014	33.842	23.342	34.701	47.354	49.005	45.821	43.877	29.17	70.236	36.171	22.663	17.973	52.075	69.389	24.06	40.054	25.808	22.906	31.024	40.384	19.615	29.501	21.804	13.779	22.128	36.483	24.479	32.529	54.62	26.39	47.679	27.551	44.199	30.355
ENSG00000130768	SMPDL3B	protein_coding	1:27935000_27959157_+	0	3.295	0	1.375	2.346	2.355	2.269	2.637	0.863	2.041	4.54	1.872	0.157	0	3.969	1.14	11.16	0.97	2.076	1.403	2.072	4.218	2.383	0.399	0	0	1.056	0.688	3.817	1.73	1.201	1.665	0.754	0.924	0.888	17.832	1.03	3.635	8.44	2.037	2.121	1.548	2.38	1.615	0.117	6.351
ENSG00000158156	XKR8	protein_coding	1:27959462_27968096_+	52.236	15.156	29.931	15.619	12.908	16.577	19.145	18.935	15.148	14.894	23.852	18.707	32.273	64.467	22.929	8.898	17.258	7.687	27.027	10.121	45.534	13.441	20.358	29.22	48.666	30.048	14.777	9.538	28.511	18.501	10.112	26.814	20.364	29.432	25.427	38.227	16.704	26.773	15.242	26.232	16.632	16.273	6.958	13.183	9.739	32.848
ENSG00000158161	EYA3	protein_coding	1:27970344_28088637_-	45.68	26.906	34.493	32.993	20.318	26.334	26.651	31.753	21.357	32.019	39.146	17.579	25.14	45.019	23.511	20.961	33.881	29.847	43.098	25.116	30.351	55.199	25.823	27.68	51.692	57.575	33.033	28.096	38.033	24.089	14.981	21.277	16.157	33.414	29.011	27.025	24.701	19.218	20.69	28.221	30.13	20.888	27.747	28.259	33.07	24.584
ENSG00000238231	AL512288.2	processed_pseudogene	1:27990158_27990524_-	0	50.035	60.215	57.55	65.593	13.831	72.054	46.635	42.052	34.879	19.229	30.389	2.543	0	43.722	26.124	32.581	15.751	26.486	30.905	32.035	0	33.856	55.018	0	22.803	25.137	29.315	51.338	8.424	9.751	71.689	22.721	0	47.667	34.813	22.992	22.128	48.359	16.538	64.571	69.588	53.351	37.765	24.708	60.72
ENSG00000228589	SPCS2P4	processed_pseudogene	1:28095742_28096422_-	0	8.368	0	4.431	0	2.631	14.669	3.296	4.317	1.88	3.454	2.233	14.392	0	1.654	0.587	3.426	1.213	1.298	14.902	3.453	6.418	2.606	1.744	43.573	1.229	1.232	0.752	0	0.757	4.379	1.9	0.471	2.021	0	36.535	2.816	3.975	13.031	0	2.32	9.375	1.983	0.565	9.73	1.852
ENSG00000228943	AL137792.2	processed_pseudogene	1:28109739_28110298_+	0	2.694	0	1.834	0	0	0	13.133	1.564	2.724	5.005	6.472	0	0	0	0	0	24.599	0	0	10.006	0	0	25.271	0	0	0	0	52.529	2.193	2.538	0	0	0	5.194	0	0	8.639	28.321	7.044	0	0	0	8.191	0	0
ENSG00000214812	AL137792.1	processed_pseudogene	1:28120449_28121321_-	0	6.821	26.45	0	6.971	1.072	0	7.556	0	6.894	14.781	4.551	0	0	6.065	0.717	0	7.413	0	0	46.436	131.438	0	8.53	0	51.085	12.045	0.92	0	0	1.071	7.743	0	0	3.652	45.875	0.689	6.075	34.518	0	0	2.547	0	0	3.131	3.019
ENSG00000169403	PTAFR	protein_coding	1:28147166_28193936_-	0	25.093	102.362	19.596	23.047	19.824	66.134	26.281	11.599	58.414	20.582	30.526	11.53	35.687	30.281	10.349	31.22	26.776	46.086	27.651	97.619	4.686	103.991	10.188	47.173	5.312	25.682	14.941	61.08	43.14	15.143	35.369	16.836	25.812	19.124	39.684	8.883	44.699	20.552	34.268	22.947	39.797	28.494	22.06	26.685	16.879
ENSG00000126698	DNAJC8	protein_coding	1:28199456_28233029_-	57.158	46.311	20.828	55.982	51.379	52.458	18.277	91.18	42.114	54.291	45.673	25.992	24.194	47.852	60.123	47.14	41.066	50.592	48.306	52.55	43.326	71.68	46.508	42.987	43.815	90.235	27.112	71.269	25.963	28.072	35.414	32.44	31.376	35.624	45.016	45.378	31.45	43.628	38.055	32.556	58.567	50.949	45.053	37.156	63.44	35.903
ENSG00000130770	ATP5IF1	protein_coding	1:28236109_28246906_+	35.789	86.989	45.471	73.532	74.793	55.716	56.245	52.946	54.475	55.655	62.502	39.337	46.221	46.84	51.083	43.904	84.974	42.138	69.903	60.38	51.116	93.368	51.181	62.4	65.702	28.806	57.227	78.269	83.37	42.319	59.606	78.657	41.251	55.399	54.293	78.37	62.071	58.03	60.508	47.648	37.206	40.911	54.225	45.334	50.755	52.176
ENSG00000130766	SESN2	protein_coding	1:28259518_28282491_+	17.119	52.31	50.357	55.281	52.262	63.824	64.841	52.921	78.225	69.142	55.378	50.811	47.723	215.903	68.792	27.232	77.333	45.083	39.308	45.349	97.972	67.544	93.826	28.133	64.855	53.907	120.518	38.475	405.732	73.975	54.784	71.387	60.956	66.249	67.687	76.14	49.079	107.904	49.556	100.252	48.524	35.45	42.32	115.652	34.15	29.998
ENSG00000130772	MED18	protein_coding	1:28329002_28335965_+	33.847	14.055	5.411	17.608	12.285	19.671	25.115	13.383	14.75	14.357	25.551	10.414	18.404	16.65	12.696	13.866	16.596	11.7	29.734	10.854	13.186	46.443	17.813	35.058	27.56	9.683	17.724	27.944	15.034	19.225	5.352	16.499	15.903	7.257	22.287	27.628	12.317	19.975	14.493	31.53	12.932	6.03	16.74	16.181	22.317	7.049
ENSG00000204138	PHACTR4	protein_coding	1:28369582_28500364_+	14.542	45.955	27.11	35.472	45.483	40.878	22.545	39.182	28.736	43.094	72.802	22.302	38.916	56.361	34.903	40.666	33.175	41.504	58.34	45.461	37.625	85.382	30.474	45.721	53.823	45.111	64.566	46.713	90.398	34.761	18.878	41.203	32.73	59.718	38.865	56.8	28.449	33.017	30.735	58.675	35.222	25.856	39.2	56.25	40.007	40.57
ENSG00000229820	CR391992.1	processed_pseudogene	1:28453541_28453934_+	0	30.535	6.232	30.632	47.302	15.915	79.048	22.788	26.114	12.996	107.468	19.3	26.06	0	37.868	38.529	28.868	35.631	20.185	37.878	20.888	105.388	20.273	30.146	0	67.971	79.822	32.507	98.939	23.541	16.651	99.617	21.164	65.197	12.391	64.854	29.204	12.023	22.523	40.614	50.79	30.609	61.69	35.177	23.9	57.626
ENSG00000180198	RCC1	protein_coding	1:28505943_28539300_+	3.894	40.765	32.376	40.451	46.545	34.288	34.867	38.108	36.375	30.742	26.586	27.061	37.159	54.078	20.14	30.274	37.286	18.666	56.31	35.66	35.709	87.107	31.076	40.63	32.139	38.086	31.185	49.473	38.484	34.786	52.179	45.829	33.884	35.873	36.66	39.22	56.738	30.184	25.67	41.314	40.598	28.777	39.856	17.909	36.776	36.87
ENSG00000200087	SNORA73B	snoRNA	1:28508559_28508762_+	405.381	4680.73	1195.61	6824.81	1861.4	6374.36	1365.4	1657.3	10157.2	20380.6	2381.19	3257.84	2397.65	1106.11	3850.05	2741.55	12617.7	2566.49	2399.76	2153.71	4930.32	851.665	1622.74	3208.09	1032.75	2847.06	1636.21	1195.39	3965.06	4518.92	4438.06	3507.57	8681.27	899.422	10222.6	1025.14	4021.57	1705.14	1254.23	1939.36	1520.46	886.763	857.196	7239.29	6424.65	3802.67
ENSG00000231468	PRDX3P2	processed_pseudogene	1:28526318_28527227_-	0	51.817	26.791	28.924	61.004	17.593	0	22.501	19.245	21.998	28.875	13.275	27.499	219.277	16.126	18.961	21.479	9.461	39.049	41.034	30.787	73.324	24.693	81.646	0	34.243	15.099	41.085	32.963	41.325	17.57	41.649	19.946	21.021	23.304	92.446	26.365	39.874	66.566	56.894	35.337	30.188	27.625	22.053	23.973	30.278
ENSG00000180098	TRNAU1AP	protein_coding	1:28553085_28578545_+	33.8	17.253	36.361	28.341	50.414	23.099	24.018	28.32	29.907	21.231	40.548	28.527	29.968	41.352	29.115	14.908	20.972	33.459	27.899	36.845	25.767	47.638	38.797	41.51	39.841	25.679	20.07	59.965	21.32	24.113	12.153	37.965	18.503	47.713	25.448	41.664	16.04	22.689	31.363	30.789	23.645	26.642	33.594	14.823	19.626	23.86
ENSG00000221539	SNORD99	snoRNA	1:28578749_28578822_-	0	59.897	232.269	215.52	724.065	40.35	301.762	246.449	104.278	138.385	95.366	109.609	81.991	0	159.776	48.586	47.293	212.032	65.678	613.085	142.987	767.845	275.845	256.811	0	158.33	147.332	810.001	0	174.086	72.538	0	73.677	359.526	131.945	0	15.549	118.888	139.904	432.479	241.956	105.453	27.372	36.418	80.12	102.274
ENSG00000120656	TAF12	protein_coding	1:28589323_28643085_-	44.552	17.148	35.037	39.163	41.382	27.477	41.07	33.58	24.29	20.688	31.169	19.486	26.91	21.561	31.725	20.358	23.1	28.617	26.762	24.337	25.335	69.368	21.193	27.324	46.662	74.33	35.534	36.998	21.379	21.908	17.889	30.772	19.239	49.157	20.732	47.388	17.982	25.619	39.408	25.388	41.712	14.874	22.021	15.808	28.234	14.081
ENSG00000188060	RAB42	protein_coding	1:28592200_28595443_+	30.443	11.73	11.955	11.363	22.961	7.127	36.427	9.796	3.665	5.7	12.152	7.043	13.8	0	16.447	4.981	45.507	5.296	7.87	8.081	8.796	22.189	66.397	6.347	16.914	13.118	7.171	7.483	9.953	8.995	6.587	13.061	3.999	3.268	6.522	10.541	5.466	13.26	17.387	13.17	5.253	7.835	6.494	4.389	4.473	13.781
ENSG00000162419	GMEB1	protein_coding	1:28668732_28719353_+	34.201	12.268	18.435	23.572	17.861	15.616	18.115	15.772	15.606	10.14	30.645	14.66	23.563	9.422	19.371	18.3	16.533	20.57	21.379	18.801	17.84	35.978	12.875	21.991	16.992	16.773	18.809	22.296	14.385	15.983	11.726	20.252	16.131	12.827	13.318	18.419	13.104	12.465	17.291	20.854	15.027	17.874	19.395	12.75	14.246	17.295
ENSG00000198492	YTHDF2	protein_coding	1:28736621_28769775_+	26.127	45.623	54.266	51.62	40.951	42.545	47.672	44.943	55.196	54.74	83.266	40.579	69.1	44.028	42.513	53.295	62.227	60.836	78.951	43.011	52.599	110.242	54.936	56.768	81.841	60.975	51.197	54.218	45.994	41.618	38.097	46.731	46.1	36.594	44.663	39.449	53.857	33.561	33.55	46.597	50.054	42.51	53.196	29.122	53.64	67.086
ENSG00000116329	OPRD1	protein_coding	1:28812142_28871267_+	0	0.311	0	0.254	0	0.557	0.866	0.11	0.325	0.377	149.333	0.398	0.275	6.924	1.05	13.337	0.286	0	0.043	0.293	3.29	7.296	0.349	3.965	0	7.807	0.782	0.101	0.064	0.051	0	2.456	0.189	0	0.28	3.169	0.151	0.332	14.16	0.163	0.569	0.279	0.066	0.189	0.205	38.479
ENSG00000159023	EPB41	protein_coding	1:28887091_29120046_+	19.48	6.49	9.669	18.671	12.001	9.471	12.101	10.47	10.248	9.063	68.523	6.837	13.664	11.221	11.215	9.083	10.257	11.259	9.843	12.253	9.037	18.096	10.892	12.846	15.9	16.139	14.799	11.483	12.021	9.291	6.869	17.549	10.047	12.681	4.905	13.213	11.452	9.565	11.508	10.075	9.005	8.907	14.905	10.005	5.964	8.953
ENSG00000225616	AL138785.1	processed_pseudogene	1:28982278_28982608_-	383.092	0	0	14.325	2.346	2.706	0	5.086	6.661	0	28.427	6.126	0	0	10.206	3.621	6.168	0	4.005	12.624	10.656	0	0	0	137.46	0	0	6.191	0	0	1.802	14.334	3.876	15.244	2.458	44.694	2.317	2.045	22.341	23.338	4.773	21.432	8.159	10.468	10.536	7.622
ENSG00000253304	TMEM200B	protein_coding	1:29119429_29123903_-	17.843	10.593	34.069	4.893	25.054	19.803	27.855	61.356	7.172	5.864	8.199	19.89	15.895	0	30.612	9.229	13.475	14.967	21.383	31.863	34.654	8.27	30.756	28.623	5.319	64.337	23.05	9.489	3.882	17.652	2.732	9.879	18.076	11.42	45.212	16.071	6.493	34.774	11.488	24.397	21.081	19.215	21.515	15.719	13.614	61.968
ENSG00000116350	SRSF4	protein_coding	1:29147743_29181900_-	80.94	60.847	88.769	102.734	160.86	69.488	97.789	135.95	71.498	62.537	148.056	72.359	95.829	125.813	96.539	66.983	73.729	145.486	73.184	130.159	106.699	205.17	86.718	121.645	121.381	124.98	81.533	126.566	60.15	83.505	56.056	119.553	52.874	119.638	82.732	136.934	56.416	67.408	84.203	89.574	140.42	82.273	104.623	64.985	71.241	90.849
ENSG00000116353	MECR	protein_coding	1:29192657_29230942_-	24.077	18.435	11.468	16.275	15.826	11.22	20.477	18.125	9.695	9.725	21.296	11.577	23.44	12.19	12.294	14.429	10.242	7.438	22.11	6.735	15.885	21.773	8.963	18.263	14.129	26.726	12.781	9.602	4.788	13.643	10.636	14.206	12.255	18.739	14.066	20.985	13.784	9.482	16.551	13.103	13.368	8.262	8.416	8.932	9.773	21.423
ENSG00000060656	PTPRU	protein_coding	1:29236516_29326813_+	12.2	54.601	34.704	3.6	51.939	26.259	38.885	88.844	19.882	17.178	37.446	20.265	23.921	6.795	52.468	81.043	14.094	9.903	39.992	11.037	23.582	33.384	45.297	31.879	15.816	62.368	30.172	21.101	34.968	20.93	3.619	22.445	68.062	10.412	24.655	35.712	4.846	16.908	20.481	15.913	37.177	20.053	11.374	11.377	14.489	7.894
ENSG00000270927	AL645944.1	processed_pseudogene	1:29904865_29905357_-	0	0	0	0	0	0	0	0	0	0	0	0	0	0	0	0	0	0	0	0	0	0	0	0	0	0	0	0	0	0	0	0	0	0	0	0	0	0	39	0	0	0	0	0	0	0
ENSG00000231251	AL021921.1	processed_pseudogene	1:30226523_30226615_+	0	0	0	0	0	0	0	0	0	0	0	0	0	0	0	0	0	0	0	0	0	0	0	0	0	0	0	0	0	16.622	0	0	0	0	0	0	0	0	103.37	0	0	0	0	0	0	0
ENSG00000162510	MATN1	protein_coding	1:30711277_30723585_-	0	0.665	3.295	1.66	4.349	0.575	0	4.37	0.772	0.224	5.969	1.508	1.47	0	1.232	1.328	1.174	0.578	1.546	0.836	0.617	0	3.106	2.494	3.808	33.979	2.202	0.986	4.889	1.623	0	3.397	1.459	1.204	1.78	0	1.342	1.184	14.236	0	1.659	2.483	1.063	0.404	0.854	0.736
ENSG00000162511	LAPTM5	protein_coding	1:30732469_30757774_-	125.698	160.081	72.642	311.846	94.361	119.875	320.976	116.071	109.607	136.3	57.227	145.885	53.747	43.102	271.804	158.426	60.538	129.424	73.027	150.332	212.713	25.915	343.5	47.045	61.668	53.405	44.906	81.042	115.802	45.482	62.704	391.238	141.224	63.254	116.18	119.691	74.458	465.284	51.529	106.984	16.996	144.484	137.179	73.515	96.782	57.055
ENSG00000264773	MIR4420	miRNA	1:30739156_30739232_-	0	8.223	0	55.979	100.849	31.023	0	18.219	9.544	41.56	0	118.506	0	0	120.647	25.94	26.513	0	0	31.01	68.708	0	46.104	0	0	0	0	19.96	0	20.076	38.729	89.623	24.991	0	26.418	0	4.981	166.99	0	0	0	0	52.61	19.999	0	21.842
ENSG00000162512	SDC3	protein_coding	1:30869466_30908758_-	30.392	72.027	29.569	62.71	101.032	83.042	221.525	104.125	42.426	32.861	27.084	50.447	55.14	25.819	112.077	77.329	23.469	67.664	37.604	61.735	33.481	89.088	163.708	88.815	47.484	128.495	18.288	25.553	21.198	35.848	26.982	27.268	52.321	29.859	79.016	57.067	62.509	173.069	37.245	38.522	89.768	63.841	46.201	83.827	75.37	41.841
ENSG00000134644	PUM1	protein_coding	1:30931506_31065991_-	52.277	60.459	62.43	85.96	93.531	58.292	50.184	89.764	81.196	63.108	123.456	63.828	104.166	85.906	69.216	80.41	76.59	76.272	98.188	82.003	69.391	111.283	84.367	81.545	86.843	77.094	58.006	94.603	53.417	73.445	52.401	84.15	58.299	62.021	69.974	71.388	95.063	54.788	61.953	77.355	74.932	64.585	75.851	53.464	79.471	94.649
ENSG00000237329	AL356320.2	processed_pseudogene	1:31036734_31037240_+	0	31.223	129.148	50.161	26.038	32.392	59.112	40.398	58.706	64.382	129.914	29.996	33.14	0	47.751	26.002	67.877	104.244	33.116	58.871	22.029	0	29.758	67.938	91.693	39.616	28.948	37.387	33.318	26.425	23.527	56.147	30.996	20.809	34.504	0	27.234	18.687	49.591	35.915	17.658	19.589	54.599	15.187	66.037	25.708
ENSG00000232768	AL356320.1	processed_pseudogene	1:31050872_31051034_+	0	69.924	190.81	142.799	219.145	71.442	155.022	111.885	137.514	82.458	266.986	80.862	163.208	0	150.253	83.328	144.925	146.923	111.136	150.153	72.127	469.259	141.565	131.162	97.091	41.074	95.185	232.582	0	41.097	47.567	134.95	49.189	50.655	67.389	82.508	82.356	49.822	145.176	101.555	129.23	152.327	157.401	68.495	81.305	95.441
ENSG00000215900	SELENOWP1	processed_pseudogene	1:31094987_31095558_-	0	2.513	0	1.71	0	0	0	0	0	0	0	0	0	0	0	0	0	0	0	0	0	0	0	0	0	0	0	0	0	0	0	0	0	0	0	0	0	0	44.017	0	0	0	0	0	0	1.668
ENSG00000225142	AC114495.1	processed_pseudogene	1:31108188_31108623_-	0	0	0	0	0	0	18.869	0	0	0	0	0	0	0	0	0	0	0	0	0	4.045	0	0	0	0	0	0	0	0	0	0	0	0	6.312	0	0	0	0	16.961	0	0	0	0	1.766	0	0
ENSG00000084628	NKAIN1	protein_coding	1:31179745_31239887_-	0	1.258	0	0.285	0.171	0.593	0	2.23	0.973	0.141	1.818	1.119	6.594	0	0.621	4.85	2.575	1.641	0.683	1.845	0.389	0	6.661	5.244	0.218	15.149	1.203	4.411	0	7.735	0.132	3.808	0.142	0	0.988	1.484	1.101	0	14.202	2.436	4.534	2.662	0.298	0.085	0.924	0.557
ENSG00000060688	SNRNP40	protein_coding	1:31259568_31296788_-	56.135	27.709	17.495	32.558	29.384	27.945	25.97	35.862	30.037	31.244	51.641	26.211	51.498	44.301	24.923	32.656	39.382	49.496	38.542	27.33	33.535	53.814	31.532	29.848	48.427	40.128	22.287	30.04	17.547	26.122	28.167	40.054	17.509	35.311	23.385	28.164	27.254	18.082	24.137	29.087	22.589	29.61	32.276	17.848	40.648	44.936
ENSG00000229447	AC114495.2	processed_pseudogene	1:31263245_31263681_-	0	43.469	157.327	47.345	35.539	22.548	0	60.352	46.247	29.292	118.426	8.12	65.148	145.225	48.314	27.424	25.36	119.053	33.365	56.007	47.081	80.015	97.483	32.616	131.278	101.499	24.949	42.204	0	17.687	20.472	49.349	16.88	65.079	30.722	24.62	21.942	29.424	43.997	37.88	46.997	56.818	117.42	22.025	34.317	85.631
ENSG00000121766	ZCCHC17	protein_coding	1:31296982_31364953_+	50.453	16.187	17.828	16.431	23.845	11.743	14.311	23.512	12.951	10.746	22.951	8.205	23.297	6.4	15.287	11.783	16.543	20.736	13.968	22.213	17.606	43.801	12.753	14.014	22.143	55.193	17.57	26.735	2.752	13.484	9.834	16.832	9.12	27.893	13.477	30.514	13.576	13.922	20.917	12.019	21.189	20.818	15.523	7.454	17.989	17.426
ENSG00000121769	FABP3	protein_coding	1:31365253_31376850_-	0	13.983	42.288	22.091	42.062	16.298	22.281	28.876	15.464	13.601	24.504	11.617	21.002	22.036	20.996	10.986	13.61	12.731	13.439	33.827	24.983	12.293	30.323	48.995	46.159	28.245	12.929	27.11	17.325	15.459	4.97	20.308	11.492	42.43	15.765	106.189	7.351	16.355	28.347	23.911	19.528	14.779	25.881	20.693	8.574	20.673
ENSG00000168528	SERINC2	protein_coding	1:31409565_31434680_+	93.078	267.636	115.161	68.731	145.169	58.515	102.897	121.952	167.59	89.963	80.922	82.62	163.249	120.789	155.261	30.244	48.106	72.766	120.596	157.044	86.273	48.527	24.274	104.491	144.051	64.893	199.408	144.455	219.008	159.317	74.5	67.314	68.863	82.066	334.044	133.388	107.282	149.89	60.99	216.497	74.541	58.709	72.152	42.173	221.36	55.78
ENSG00000215899	AC209007.1	processed_pseudogene	1:31487589_31488930_-	0	1.887	0	0	0	0.667	0	0.209	0	0.477	4.382	1.889	0	0	0	0	0	0	0.329	0	0	0	0	0	69.282	0	0	0	0	0.384	0	1.286	0.478	0	0.303	0	0	0	18.184	5.756	0	0	0	0.861	0	0
ENSG00000142910	TINAGL1	protein_coding	1:31576485_31587686_+	16.521	54.778	74.706	79.745	77.989	82.54	58.318	68.201	10.067	63.946	12.609	52.385	45.24	22.836	84.629	40.032	34.392	49.062	17.072	52.931	59.562	44.499	19.822	19.277	31.885	8.972	51.011	16.629	53.545	57.583	32.37	19.877	48.852	25.339	63.12	40.801	22.729	77.64	12.607	47.981	15.8	34.594	67.607	50.789	48.372	307.393
ENSG00000121764	HCRTR1	protein_coding	1:31617686_31632518_+	17.069	1.96	0	3.203	4.488	2.65	6.186	4.227	1.972	0.396	6.312	3.557	7.61	0	1.976	1.154	2.889	2.727	6.201	5.175	5.581	14.209	5.862	14.954	5.512	2.418	5.02	2.855	5.766	7.87	1.354	8.457	1.589	14.296	1.427	1.388	3.087	0.978	10.074	10.022	10.217	2.343	5.017	3.178	1.656	1.822
ENSG00000162517	PEF1	protein_coding	1:31629866_31644896_-	22.301	39.356	26.001	59.451	56.692	41.478	31.887	45.009	43.213	40.286	43.863	68.019	57.649	33.393	41.771	39.018	81.196	51.98	50.739	36.632	49.064	69.641	41.503	56.95	39.619	104.033	52.54	39.929	61.79	38.433	33.657	42.297	22.402	41.906	57.717	24.546	35.115	33.116	25.973	63.366	68.996	32.615	43.03	37.83	60.214	35.011
ENSG00000084636	COL16A1	protein_coding	1:31652263_31704319_-	56.657	35.911	56.055	50.273	707.715	121.7	337.854	839.196	297.537	63.588	45.562	222.442	47.215	187.181	731.438	130.619	244.317	164.207	25.612	113.709	100.71	230.295	609.064	96.159	31.7	254.745	66.027	76.562	34.855	190.673	31.373	78.401	35.93	90.571	555.327	312.817	48.661	266.304	213.506	293.941	315.387	149.464	101.654	79.262	141.175	554.332
ENSG00000121753	ADGRB2	protein_coding	1:31727117_31764893_-	8.545	3.885	20.667	2.199	5.165	5.206	17.684	26.707	8.756	2.811	57.955	10.574	28.874	2.732	17.816	29.281	14.634	4.906	1.683	15.266	6.757	56.24	20.977	23.701	18.716	35.778	2.898	3.275	2.098	15.307	4.391	11.141	3.977	5.658	15.685	17.196	6.242	13.679	14.088	7.59	12.787	8.567	8.546	5.743	5.36	6.842
ENSG00000266580	MIR4254	miRNA	1:31758660_31758735_-	0	0	0	0	0	3.929	0	103.369	0	8.421	92.857	6.67	208.795	0	44.449	10.513	15.349	32.598	0	47.128	0	517.596	0	46.885	0	0	0	0	0	33.901	0	0	0	0	5.353	0	15.14	0	19.46	14.521	34.645	0	26.651	0	0	11.065
ENSG00000134668	SPOCD1	protein_coding	1:31790422_31816051_-	21.442	4.49	14.758	3.696	9.391	1.756	14.375	56.142	10.059	5.031	2.004	7.385	2.386	21.126	27.546	5.051	3.158	5.357	1.336	6.957	2.65	1.682	12.246	1.436	5.111	14.676	5.21	6.731	3.5	11.784	2.229	5.785	3.526	3.757	22.096	12.975	3.584	4.725	9.309	5.49	4.169	8.658	3.6	1.397	14.897	0.74
ENSG00000184007	PTP4A2	protein_coding	1:31906421_31944856_-	61.338	35.914	50.643	42.228	39.515	35.613	57.678	47.689	36.067	41.37	59.491	27.228	35.811	19.045	49.836	30.186	45.131	86.175	37.129	45.401	46.403	58.22	64.938	27.195	60.958	110.962	23.192	39.687	33.221	21.952	14.644	30.844	27.286	39.42	28.968	30.503	17.163	50.722	27.372	31.025	23.953	43.895	46.625	31.029	53.627	25.164
ENSG00000121774	KHDRBS1	protein_coding	1:32013868_32060850_+	80.006	87.969	103.35	137.613	119.097	109.046	129.653	170.968	138.541	132.584	160.977	105.014	116.519	42.677	117.638	130.175	152.158	147.555	127.809	165.209	100.263	267.389	82.768	101.294	116.054	244.044	56.295	156.652	53.531	82.291	115.428	82.109	71.73	101.395	123.672	70.851	104.459	115.894	70.592	78.631	119.882	92.018	94.077	84.412	125.111	134.928
ENSG00000121775	TMEM39B	protein_coding	1:32072031_32102866_+	13.628	21.912	7.207	27.901	18.835	12.086	8.988	27.177	17.144	14.041	42.519	25.374	22.208	9.26	25.528	25.92	16.31	9.186	23.685	18.444	29.151	45.916	17.413	42.203	11.919	15.644	12.892	20.182	20.476	14.011	21.192	38.314	18.035	16.511	19.924	24.724	25.064	17.878	23.191	14.491	28.8	19.07	17.21	13.025	19.181	23.449
ENSG00000266203	MIR5585	miRNA	1:32086949_32087007_+	0	53.661	249.704	124.198	131.616	45.548	0	52.31	24.912	32.544	159.482	25.777	63.284	298.791	66.799	60.938	44.487	0	142.285	121.414	109.596	0	0	362.364	0	354.613	0	95.515	0	34.935	60.653	0	21.743	233.24	103.431	0	19.502	114.703	150.405	0	178.512	12.024	34.33	52.202	70.934	49.885
ENSG00000025800	KPNA6	protein_coding	1:32108056_32176563_+	45.362	63.764	50.306	93.666	67.643	71.266	48.627	94.787	75.545	89.51	86.972	65.784	77.042	67.211	71.304	57.098	72	99.185	96.616	92.314	66.432	129.185	73.668	69.754	89.712	112.82	77.93	80.976	49.374	43.962	50.73	56.559	71.2	67.759	84.44	60.817	50.951	60.918	57.842	61.886	78.78	83.628	88.248	70.067	101.246	59.845
ENSG00000084652	TXLNA	protein_coding	1:32179675_32198285_+	120.844	150.825	229.604	198.206	181.751	154.043	304.711	337.479	115.525	142.938	308.928	251.992	285.124	253.402	256.669	158.44	216.302	190.643	162.518	210.253	220.313	333.259	296.224	263.025	216.432	281.062	215.543	199.333	135.318	200.785	132.862	291.003	139.931	178.131	229.402	192.938	215.983	208.308	141.22	161.85	217.679	217.161	189.148	129.875	164.766	351.239
ENSG00000160050	CCDC28B	protein_coding	1:32200386_32205387_+	0	16.058	16.28	41.046	30.119	16.407	29.221	17.858	6.943	9.389	28.366	17.898	16.478	50.844	20.438	18.077	44.377	17.863	10.656	32.95	18.123	78.788	28.686	41.934	3.935	28.715	5.213	13.757	13.731	16.143	12.605	38.713	12.2	29.653	14.06	39.791	11.539	23.22	18.386	15.091	39.673	25.046	20.816	20.676	12.053	40.77
ENSG00000160051	IQCC	protein_coding	1:32205661_32208687_+	24.73	11.902	16.364	19.961	18.843	9.388	16.067	11.363	7.221	7	22.712	16.459	12.442	40.366	7.601	9.898	19.885	12.136	13.213	13.159	15.168	28.942	7.28	19.891	5.747	9.439	7.452	7.704	17.208	7.925	7.236	19.237	7.782	17.872	8.412	24.131	8.389	11.102	7.203	13.955	25.647	9.213	8.768	7.566	6.258	21.842
ENSG00000222046	DCDC2B	protein_coding	1:32209094_32216196_+	0	27.008	10.448	37.173	58.748	16.361	33.48	22.537	10.868	10.76	36.618	24.937	21.941	30.735	21.473	16.915	39.224	10.541	22.284	27.506	27.452	30.617	29.565	62.863	21.556	34.393	24.935	10.048	30.341	28.556	14.112	35.45	17.673	40.558	15.832	38.73	14.329	10.535	19.569	24.909	50.005	15.902	29.849	23.373	13.247	48.696
ENSG00000160055	TMEM234	protein_coding	1:32214472_32222359_-	4.027	9.251	9.79	12.201	11.415	5.589	10.356	8.275	5.469	5.201	14.82	13.331	12.486	9.014	9.485	7.259	12.516	7.389	10.328	7.958	13.526	11.873	9.076	11.713	16.979	10.622	7.887	3.883	6.051	7.481	5.173	18.116	7.379	9.298	8.878	16.209	7.039	7.106	6.82	8.414	6.491	5.182	6.35	7.03	5.573	17.122
ENSG00000084623	EIF3I	protein_coding	1:32221928_32231604_+	130.358	161.071	145.347	107.212	78.706	179.982	74.492	112.403	206.032	137.149	107.59	75.712	96.322	28.867	101.811	123.95	98.311	108.181	165.781	78.874	165.795	151.473	97.219	63.713	145.77	229.896	96.723	118.314	77.956	84.088	132.351	63.686	116.714	58.277	144.148	89.608	105.686	81.775	74.951	63.092	78.798	74.106	94.927	99.345	191.413	84.638
ENSG00000183615	FAM167B	protein_coding	1:32247222_32248856_+	0	18.053	42.35	31.406	65.599	13.558	74.464	26.369	13.969	16.22	32.292	49.784	55.691	0	50.535	33.747	22.789	0.872	11.197	20.172	80.075	0	23.429	89.05	0	35.349	12.398	38.41	0	21.221	32.12	20.495	12.869	18.891	51.981	120.712	17.415	62.887	28.892	16.315	35.033	38.205	15.685	34.149	16.572	31.523
ENSG00000182866	LCK	protein_coding	1:32251239_32286165_+	32.255	5.132	4.726	35.065	11.879	10.799	34.588	6.935	3.685	3.242	16.324	8.114	2.27	23.217	13.347	12.708	6.854	8.282	2.104	7.62	12.387	0	17.532	2.647	14.83	0.085	5.225	2.336	7.635	4.385	4.109	61.828	3.671	5.623	1.484	12.875	3.108	22.967	10.713	13.36	4.855	7.115	8.55	5.811	3.568	3.748
ENSG00000116478	HDAC1	protein_coding	1:32292083_32333635_+	62.613	46.912	86.626	101.135	114.416	77.16	101.469	106.237	62.4	102.98	144.628	121.897	107.064	118.237	85.568	45.179	75.676	72.279	109.447	126.503	100.454	114.741	67.652	125.569	242.073	97.035	85.921	165.713	69.613	82.052	93.694	103.352	46.301	96.661	73.538	106.515	76.809	77.34	54.963	106.039	112.975	57.704	86.955	38.183	82.949	76.751
ENSG00000175130	MARCKSL1	protein_coding	1:32333839_32336233_-	480.532	230.181	429.354	313.104	369.682	185.027	478.932	416.503	262.162	381.286	567.55	278.391	540.379	45.611	544.627	999.999	840.209	229.689	416.397	330.91	391.256	1540.81	265.791	288.87	330.77	759.478	149.993	548.76	167.257	151.655	248.83	158.463	144.591	180.99	458.934	312.731	385.777	263.958	129.626	284.815	330.068	153.721	218.796	104.091	330.936	781.628
ENSG00000162526	TSSK3	protein_coding	1:32351521_32364312_+	0	12.22	0	6.995	3.065	7.858	16.495	8.245	2.901	3.649	3.611	2.668	9.212	51.03	8.643	8.585	17.14	1.811	9.496	17.804	5.93	22.046	0	16.149	8.676	11.379	0.552	4.045	7.124	5.65	3.139	8.513	8.44	6.036	8.743	4.129	5.888	9.498	7.135	0.968	4.619	4.667	8.292	4.053	7.189	13.278
ENSG00000225828	FAM229A	protein_coding	1:32361270_32364278_-	0	23.749	5.948	46.782	25.848	13.299	20.112	17.692	11.801	10.652	12.958	23.291	23.85	12.397	19.731	26.314	13.057	11.228	14.603	21.829	28.524	17.674	20.18	47.61	0	17.46	6.684	12.73	23.758	19.568	10.346	52.675	12.63	35.053	28.896	45.554	19.42	29.189	10.747	24.575	34.935	12.971	22.157	19.132	9.238	37.65
ENSG00000160058	BSDC1	protein_coding	1:32365103_32394731_-	53.594	47.267	62.485	76.725	69.401	41.701	60.934	73.551	44.735	32.922	57.548	57.967	66.796	78.956	61.781	39.986	53.713	44.72	54.45	59.225	59.597	69.035	55.589	88.501	46.65	69.627	49.428	55.312	45.809	55.005	33.917	69.544	35.976	60.482	65.237	78.99	46.095	46.614	45.014	60.51	73.474	45.445	60.158	34.12	34.838	80.177
ENSG00000224333	GAPDHP20	processed_pseudogene	1:32402109_32403115_-	0	2.515	0	0	0	0.89	0	2.786	0	0	4.672	0	0	0	0	0.397	3.475	0	0	0	1.751	0	14.983	0	0	0	0	2.544	0	0	0	0	0.637	0	0	24.707	0.762	0	20.562	0	0	0	0	0	0.346	1.253
ENSG00000270850	AL356986.1	processed_pseudogene	1:32421979_32422319_+	0	0	0	0	0	0	0	16.456	0	0	0	0	0	0	0	1.172	0	0	0	0	0	0	0	0	0	0	0	0	0	0	0	0	0	0	0	0	0	0	10.843	0	0	0	0	0	0	0
ENSG00000254553	AL033529.1	protein_coding	1:32465057_32600792_+	0	0.184	0	0.25	2.028	0.433	0	1.709	0	0	1.365	0.294	0.812	0	1.062	0.348	0	0	0.385	0	0.341	0	0	0.689	0	0	0	0.446	4.147	0	0.346	0	0.093	2.262	0.236	9.754	0.668	0	3.862	0	0.306	0.206	0.392	0.335	0	0
ENSG00000273274	ZBTB8B	protein_coding	1:32465072_32496686_+	21.054	1.53	5.103	0.235	0.908	0.349	2.29	1.684	0.372	0.1	11	0.04	1.564	7.144	0.373	1.463	0.523	0.322	0.172	0.047	0.137	13.541	0.553	2.777	1.388	19.632	0.359	0.519	0	0.161	0.093	0.269	0.05	0	0.349	5.712	0.09	0.105	12.045	0.258	0.123	0.663	0.684	0.3	0.217	1.638
ENSG00000160062	ZBTB8A	protein_coding	1:32539427_32605941_+	6.42	12.753	17.927	5.752	19.452	15.26	15.756	18.931	7.031	6.445	15.842	5.105	6.404	5.326	12.757	9.856	7.746	19.335	10.79	11.572	8.436	31.086	13.071	16.895	8.467	27.18	7.707	12.253	11.613	5.903	3.003	4.452	5.854	5.37	11.318	29.034	3.573	11.501	15.08	7.571	11.468	9.645	15.638	9.111	10.844	6.881
ENSG00000176261	ZBTB8OS	protein_coding	1:32600172_32650903_-	13.64	18.156	19.522	29.421	33.891	19.926	29.449	35.027	17.809	20.95	42.23	23.411	24.929	48.757	25.679	17.435	19.129	27.66	24.216	26.886	29.235	42.837	35.356	28.481	33.757	45.444	16.492	24.764	19.041	21.051	9.913	35.35	19.653	29.913	22.504	61.425	16.593	22.839	27.02	22.962	25.656	28.801	39.746	16.705	20.575	22.565
ENSG00000162521	RBBP4	protein_coding	1:32651142_32686211_+	24.22	46.567	32.194	49.894	43.996	42.517	39.284	48.619	33.526	52.752	105.254	38.993	72.732	36.159	39.926	62.954	80.283	57.478	59.267	45.543	50.068	113.432	51.338	71.008	66.122	78.188	26.17	48.601	40.588	28.035	22.639	44.612	31.267	42.54	44.166	56.012	33.435	41.643	29.504	31.642	34.809	36.733	56.746	39.917	48.265	54.717
ENSG00000162520	SYNC	protein_coding	1:32679906_32703596_-	28.139	4.432	11.777	3.269	17.968	19.914	7.884	19.64	4.501	9.707	1.83	9.167	4.265	11.654	22.168	3.651	4.026	18.947	2.749	10.795	8.344	6.586	35.203	10.854	3.846	30.592	8.153	6.774	5.558	12.123	2.087	1.929	1.684	8.473	14.871	26.019	3.356	17.633	17.398	11.051	10.854	25.794	15.097	19.388	9.765	8.175
ENSG00000162522	KIAA1522	protein_coding	1:32741830_32774970_+	178.737	252.74	143.888	177.202	283.532	205.126	245.931	183.321	292.133	347.393	103.805	279.629	262.226	168.131	185.536	83.479	302.558	91.221	445.418	351.968	202.918	265.36	69.99	379.572	145.727	193.705	274.878	176.19	291.138	493.655	226.427	190.636	344.088	175.777	343.417	305.923	262.721	226.481	102.213	327.221	446.551	150.163	227.106	255.435	265.701	417.944
ENSG00000134684	YARS	protein_coding	1:32775237_32818153_-	34.509	34.477	78.761	62.283	51.535	40.916	42.589	60.156	47.414	46.771	51.713	40.754	46.425	62.219	47.385	39.225	42.052	43.034	48.382	57.264	54.262	123.526	64.588	44.429	55.125	83.878	52.875	53.665	26.801	42.047	46.778	37.699	53.912	41.304	37.063	38.693	44.226	45.168	40.265	45.441	51.629	40.767	39.919	30.224	43.345	40.619
ENSG00000116497	S100PBP	protein_coding	1:32816767_32858875_+	26.099	26.85	33.843	25.477	35.242	19.613	32.872	30.588	16.106	23.325	60.682	23.385	60.328	47.281	28.401	17.808	28.246	36.863	26.8	22.793	29.087	26.118	57.249	31.045	42.802	40.839	21.556	17.875	28.034	17.66	11.997	32.91	15.71	35.029	21.166	27.679	15.335	22.857	31.862	27.577	21.742	24.664	39.528	16.325	24.576	17.516
ENSG00000160097	FNDC5	protein_coding	1:32862268_32872482_-	25.669	4.507	7.282	3.17	7.553	6.694	7.459	6.79	2.441	3.265	13.115	3.728	8.858	8.365	4.842	2.275	2.214	5.878	2.725	2.62	5.788	0	4.738	7.186	6.219	5.758	4.676	2.127	7.784	3.484	3.042	10.386	1.446	2.775	2.992	1.835	2.184	7.145	10.263	3.731	4.185	5.049	6.567	10.093	1.862	6.235
ENSG00000121905	HPCA	protein_coding	1:32885994_32898441_+	0	2.17	21.418	3.626	22.256	0.558	19.771	7.867	2.289	1.595	16.855	11.055	14.394	10.984	6.753	4.605	3.452	0.772	2.478	10.6	2.747	22.467	1.935	26.271	7.395	3.65	5.748	6.384	4.25	4.655	3.344	7.928	2.298	16.148	4.182	7.122	4.301	5.481	14.513	15.642	9.843	6.851	4.627	3.718	1.195	7.466
ENSG00000121900	TMEM54	protein_coding	1:32894594_32901438_-	0	24.936	112.811	49.254	49.129	38.842	69.993	37.766	51.595	46.897	47.457	71.508	84.666	25.038	39.346	29.916	28.995	25.59	61.326	60.119	40.606	56.081	30.939	75.528	58.427	16.208	123.444	50.602	38.588	102.294	47.359	55.41	46.792	54.932	124.098	54.698	53.978	48.277	35.089	89.055	86.012	38.928	28.768	38.524	53.698	65.417
ENSG00000116514	RNF19B	protein_coding	1:32936445_32964685_-	87.68	81.019	497.395	127.339	178.509	58.351	194.984	116.218	152.471	108.882	108.266	220.977	142.715	108.746	225.411	47.457	89.881	109.246	145.965	190.881	279.328	28.7	193.326	62.106	247.635	74.009	144.694	121.349	232.639	152.725	83.786	142.592	131.531	102.684	197.141	107.752	79.851	144.318	72.88	366.836	71.315	139.318	104.773	55.661	127.906	60.688
ENSG00000217644	AL355864.1	processed_pseudogene	1:32979947_32980472_+	0	10.834	144.711	1.639	29.526	6.244	27.93	4.267	2.794	1.217	22.361	2.891	42.59	0	20.337	3.797	0	0	8.4	6.809	21.234	0	0	0	0	27.048	18.336	5.844	19.763	1.959	0	11.48	4.268	13.081	9.281	35.795	8.75	2.573	14.059	18.882	0	45.855	11.552	5.855	15.25	6.395
ENSG00000004455	AK2	protein_coding	1:33007940_33080996_-	38.807	42.079	55.889	42.58	45.832	22.554	41.31	38.605	37.16	33.183	59.257	30.255	36.672	42.987	32.519	23.988	36.466	39.609	36.302	40.544	32.22	47.93	34.64	41.575	38.207	55.033	29.693	33.726	27.095	25.81	30.266	35.816	32.398	41.551	30.208	31.317	26.457	24.481	31.57	38.406	26.165	26.909	33.101	20.03	37.184	23.939
ENSG00000142920	AZIN2	protein_coding	1:33081104_33123492_+	15.093	4.722	15.38	9.734	28.323	2.977	27.192	13.832	5.135	2.018	8.82	9.331	7.219	11.568	22.718	5.072	7.468	4.821	2.504	9.564	7.113	4.516	32.938	9.11	5.985	18.828	3.234	5.414	3.267	5.753	2.541	5.844	5.248	9.558	7.038	19.254	3.448	5.767	11.06	13.354	6.754	6.348	3.654	4.823	4.547	8.51
ENSG00000116525	TRIM62	protein_coding	1:33145399_33182059_-	52.664	25.44	29.797	72.453	69.784	25.266	35.174	21.717	19.403	16.898	58.828	38.241	35.13	46.833	28.76	23.715	22.239	11.917	49.125	23.592	35.667	70.78	30.127	79.858	23.033	24.017	20.561	16.971	40.593	49.434	20.735	48.379	31.819	59.802	27.153	70.684	33.713	27.856	19.524	37.371	41.97	19.079	23.915	29.736	24.535	59.435
ENSG00000160094	ZNF362	protein_coding	1:33256492_33300719_+	33.655	116.467	34.741	86.365	213.361	70.866	119.62	153.284	42.599	38.267	80.255	82.369	103.206	70.804	115.058	150.786	145.354	44.664	79.453	77.786	87.464	186.273	89.925	145.826	43.113	93.773	37.799	63.016	55.006	75.142	31.713	110.633	71.579	77.044	111.409	134.58	106.171	125.558	50.627	83.737	121.858	58.605	71.492	79.247	74.415	315.296
ENSG00000184389	A3GALT2	protein_coding	1:33306766_33321098_-	0	2.476	13.601	4.213	31.122	4.086	37.912	14.536	2.514	4.379	4.599	3.469	4.106	103.394	15.685	0.781	1.425	1.614	35.848	0.584	29.88	96.132	7.808	18.577	9.669	87.534	0	5.008	0	5.037	2.915	9.697	2.195	0.448	0.398	7.231	1.125	7.938	5.783	2.697	32.945	3.467	1.98	2.258	2.727	17.673
ENSG00000134686	PHC2	protein_coding	1:33323623_33431052_-	41.01	53.942	108.431	61.475	93.582	69.834	59.78	108.106	74.486	66.439	84.362	78.999	48.914	40.438	124.12	76.264	43.024	68.909	67.127	59.536	116.424	74.651	87.408	85.093	63.792	83.675	39.243	46.709	45.574	69.123	27.263	39.288	50.805	46.054	123.888	46.834	55.434	77.394	33.865	46.227	55.629	90.445	64.644	44.892	81.769	96.693
ENSG00000284154	MIR3605	miRNA	1:33332393_33332492_-	0	6.332	327.389	34.483	0	44.789	64.641	39.28	62.467	44.802	23.524	70.972	28.003	0	121.049	51.933	8.749	181.678	57.438	0	176.35	0	106.5	142.53	158.258	0	33.546	46.108	116.945	36.071	0	17.252	25.657	91.741	61.024	0	38.354	13.535	51.764	38.625	10.532	127.694	40.51	15.4	111.602	21.023
ENSG00000234512	TLR12P	unitary_pseudogene	1:33466249_33468954_+	0	0	0	0	0	0	4.343	3.111	0.543	0	0	0	0	0	0	0	0	0	0.163	0	0.217	0	0	0	0	14.536	0	0	0	0.381	0	0.478	0.237	0	0	0	0	0	26.235	0.408	0	1.049	0	0	0	0.466
ENSG00000121903	ZSCAN20	protein_coding	1:33472645_33496507_+	0	11.099	31.323	10.011	13.838	8.636	18.112	13.566	8.856	7.947	25.599	14.514	33.61	38.626	12.336	9.92	18.062	6.152	13.166	13.952	19.062	25.059	30.595	17.523	22.683	28.85	12.924	6.061	5.979	14.527	7.841	16.758	7.074	20.369	9.805	3.536	10.028	16.014	15.879	15.717	17.923	18.341	10.75	8.941	7.845	21.496
ENSG00000235907	AC115285.1	processed_pseudogene	1:33512008_33512743_-	0	3.441	0	0.586	0	1.217	0	1.525	0	0.87	3.196	0	4.439	0	3.442	0	0.792	0	1.801	0	3.195	0	0	1.614	0	0	0	0	0	0	0	0	0.436	0	3.317	14.618	0	0	4.019	0	0	3.855	0	0	2.369	0
ENSG00000121904	CSMD2	protein_coding	1:33513999_34165842_-	19.311	5.462	11.269	3.281	16.917	3.736	24.248	18.917	7.351	5.106	27.529	14.821	1.947	7.71	38.302	16.452	26.454	12.206	4.598	6.72	22.518	15.841	20.485	9.956	8.611	32.635	1.987	11.887	3.262	8.493	2.633	2.358	5.169	1.635	20.741	13.805	3.572	17.785	26.471	9.541	5.672	27.061	2.488	2.915	18.246	1.107
ENSG00000227000	HSPD1P14	processed_pseudogene	1:33838523_33840140_+	32.37	0	20.234	0	0	0.369	23.244	2.948	0.227	0	5.089	0	0	0	3.828	1.481	1.081	0	0.546	0.738	2.543	22.286	0	8.075	0	0	0	1.9	6.023	0	0.369	0	0	0	0.503	3.74	0	2.928	19.653	1.364	0.651	1.754	0	1.19	3.664	0
ENSG00000176256	HMGB4	protein_coding	1:33860475_33864791_+	0	0.953	0	0.432	0	0.299	0	1.97	0.461	0.642	2.949	0.381	0	0.884	3.459	1.402	1.536	2.692	0.332	1.946	0.59	0	0	2.68	0	5.456	0.315	1.028	0	0.517	0	0	0.643	0	1.224	5.564	0	1.697	10.384	1.245	0.264	2.135	0	0	2.973	0
ENSG00000142698	C1orf94	protein_coding	1:34166883_34219131_+	0	0.472	7.721	0	0.193	0	2.188	0	0	0	0.292	0	0	0	0.28	0.595	1.665	0	0	0	0.876	0.271	0	0	9.577	0	0	0.127	13.871	0.512	0.148	0	0	0	0	20.2	0	0	22.581	0	0.261	0.881	0	0	0.26	0
ENSG00000270241	AC115286.1	processed_pseudogene	1:34276859_34277292_-	0	0	0	0	0	0	0	0	0	0	0	0	0	0	0	0	0	0	0	0	0	0	0	0	0	0	0	0	0	0	0	0	0	0	0	0	0	0	8.519	0	0	0	0	0	0	0
ENSG00000207941	MIR552	miRNA	1:34669599_34669694_-	0	0	0	0	0	0	0	0	0	0	0	0	0	0	0	0	0	0	0	0	0	0	0	0	0	0	0	16.01	0	0	0	0	0	0	0	0	0	0	0	0	0	0	0	0	0	0
ENSG00000163866	SMIM12	protein_coding	1:34712737_34859755_-	53.906	15.101	38.918	16.542	18.405	16.257	18.585	16.882	14.479	11.647	27.791	21.092	20.445	12.936	15.802	11.491	13.439	25.754	22.565	17.697	23.249	14.112	33.018	20.743	58.717	22.169	19.539	18.834	18.354	15.616	9.847	21.458	10.967	16.224	16.001	17.467	15.141	14.302	16.767	13.888	18.007	22.592	22.344	15.594	16.43	11.508
ENSG00000189280	GJB5	protein_coding	1:34755047_34758512_+	157.665	37.852	103.895	133.289	61.32	45.395	45.97	51.352	156.473	117.614	29.513	117.85	58.211	91.071	32.41	74	45.629	35.958	133.691	79.74	37.743	0	7.86	64.866	162.054	15.441	185.681	51.042	114.596	103.819	79.229	49.338	97.989	34.53	110.79	19.851	83.219	31.465	48.026	134.383	93.274	152.353	38.367	86.09	180.17	6.516
ENSG00000189433	GJB4	protein_coding	1:34759740_34762327_+	0	0.877	219.922	108.954	23.124	13.441	8.953	12.63	15.523	26.594	2.444	88.82	4.202	2.442	20.665	7.746	13.33	2.288	35.493	17.363	12.213	15.891	0	60.045	30.824	0	12.197	27.673	22.946	39.254	21.478	6.273	5.775	16.518	17.468	22.352	17.796	2.812	12.803	12.228	25.528	49.128	20.105	3.199	14.25	3.785
ENSG00000188910	GJB3	protein_coding	1:34781214_34786369_+	11.748	36.668	249.707	144.905	52.755	65.048	9.428	38.193	201.92	98.516	21.23	133.439	51.13	124.625	51.658	30.144	22.226	30.225	91.379	68.539	49.956	0	18.021	94.984	119.765	5.455	131.192	93.883	70.198	94.688	66.236	45.088	81.686	36.338	173.176	58.158	79.613	34.27	31.33	113.566	62.839	150.098	43.161	41.018	167.69	9.486
ENSG00000187513	GJA4	protein_coding	1:34792999_34795747_+	29.573	14.556	13.484	20.313	27.075	33.063	34.223	17.845	31.396	15.204	9.464	9.517	10.55	0	32.034	17.908	8.604	15.187	9.988	8.92	41.216	9.629	59.167	23.209	16.675	14.108	7.23	9.618	17.923	12.636	11.654	16.03	12.288	16.345	34.136	7.987	13.52	39.671	17.566	11.416	11.702	22.016	14.228	19.766	10.289	13.049
ENSG00000116544	DLGAP3	protein_coding	1:34865436_34929650_-	0	5.959	11.026	2.784	4.872	3.031	10.953	4.09	9.019	0.709	24.092	2.058	3.962	9.109	3.169	6.708	7.696	0.457	3.587	2.313	2.495	10.889	2.293	5.041	7.484	9.884	1.238	1.607	6.834	3.804	1.211	78.239	1.539	0.508	6.231	3.847	3.751	4.746	13.237	28.613	2.915	1.178	1.371	2.273	0.451	0.776
ENSG00000284773	AC114490.3	protein_coding	1:34974356_34985313_-	0	2.602	0	5.042	17.431	4.72	0	5.234	2.323	3.642	2.603	2.084	3.984	0	4.005	4.168	5.163	4.961	1.816	5.851	2.974	0	9.259	1.502	3.753	9.525	2.386	5.669	5.957	2.118	1.131	5.318	3.346	1.015	2.187	5.527	1.213	4.065	15.664	0.523	4.162	8.074	4.483	3.651	3.198	1.462
ENSG00000271741	AC114490.2	protein_coding	1:34981533_35031741_-	0	0	0	0	0	0	0	0	0	0	0	0	0	0	0	0	0	0	0	0	0	0	0	0	0	0	0	0	0	0	0	0	0	0	0.131	0	0	0	0	0	0	0	0	0	0	0
ENSG00000243749	TMEM35B	protein_coding	1:34981535_34985353_-	0	0	0	0.468	0	0	0	0	0	0	0	0	0	0	0.611	0	0	0	0.958	0	0	0	0	7.729	0	0	0	1.111	0	1.118	0	0.936	0.348	0	0	0	0	1.468	3.208	1.795	0	0	0	0	0	0.456
ENSG00000163867	ZMYM6	protein_coding	1:34986165_35031945_-	0	7.658	4.712	6.761	6.726	5.299	7.573	5.394	4.832	5.611	10.995	8.032	8.775	16.2	5.055	3.84	6.962	9.639	6.534	6.747	6.458	8.714	14.39	4.768	21.993	11.227	7.065	6.629	6.417	4.545	1.858	6.151	4.218	11.362	4.04	7.174	2.654	4.647	8.28	6.353	6.425	8.505	9.164	4.636	5.95	3.22
ENSG00000197056	ZMYM1	protein_coding	1:35032172_35115859_+	10.779	12.117	6.219	5.332	9.26	5.3	7.334	9.057	4.973	8.094	14.157	6.186	15.558	30.312	3.42	4.299	10.919	7.512	9.117	7.549	9.814	6.424	10.534	4.216	19.421	13.786	11.071	5.91	3.532	7.803	3.771	5.718	7.631	7.836	4.648	9.212	3.127	4.917	8.655	7.927	3.096	8.617	9.812	4.42	10.02	4.384
ENSG00000233940	RPL12P45	processed_pseudogene	1:35053468_35059271_+	0	0	0	0	0	0	0	0	2.306	0	0	0	0	0	2.356	0	0	0	0	0	0	0	0	0	0	43.77	0	0	0	5.39	0	0	0	0	0	85.813	0	0	43.317	0	0	0	0	0	0	0
ENSG00000228348	EFCAB14P1	processed_pseudogene	1:35122022_35122484_+	0	1.368	0	1.862	0	0	1.269	0	0.794	0	5.081	2.19	1.008	0	1.216	0	0	0	0.954	0	0	0	0	0	0	0	3.623	0	0	0	1.288	0	2.771	13.87	0.879	0	0	0	9.583	0	0	0	7.291	5.821	0	9.081
ENSG00000116560	SFPQ	protein_coding	1:35176378_35193145_-	368.649	257.842	257.333	289.326	387.885	215.467	284.048	340.569	216.994	219.369	547.697	275.071	418.908	378.179	261.397	381.91	286.503	457.276	325.309	341.476	333.658	431.296	300.696	384.773	450.463	327.195	161.427	354.865	193.976	260.791	263.112	302.452	188.414	346.263	258.342	401.663	280.468	227.292	160.24	282.462	345.443	281.963	328.946	162.035	292.541	388.185
ENSG00000146463	ZMYM4	protein_coding	1:35268709_35422058_+	86.359	61.987	49.32	59.497	56.669	49.714	54.954	92.608	40.837	54.982	86.571	48.094	89.918	41.535	57.435	66.344	81.271	79.551	63.106	64.475	55.584	149.119	83.365	54.112	79.814	158.879	43.935	66.122	36.102	36.906	36.312	54.543	53.664	56.43	39.614	59.028	43.185	48.964	48.955	55.685	61.16	78.1	63.42	40.578	56.648	72.765
ENSG00000201542	SNORA62	snoRNA	1:35310274_35310425_+	0	4.166	0	34.03	117.502	21.609	0	57.222	65.271	21.054	77.38	30.016	30.705	0	46.301	26.282	5.756	119.525	40.695	47.128	50.275	165.343	99.26	46.885	201.727	297.315	57.934	70.779	89.761	20.341	23.543	5.675	31.649	48.285	10.706	203.501	35.326	17.809	63.246	43.562	51.968	98.011	124.373	15.197	27.533	60.856
ENSG00000229994	RPL5P4	processed_pseudogene	1:35350722_35351607_+	0	32.16	90.531	37.947	94.656	14.492	0	56.051	15.76	20.227	59.738	37.763	54.257	0	47.024	36.071	47.071	46.603	24.435	40.426	47.106	80.164	29.049	45.58	42.422	42.506	41.649	47.993	14.666	30.825	18.175	62.798	32.94	48.149	21.581	41.743	27.705	25.97	50.078	29.271	32.096	32.028	69.345	15.208	17.713	66.913
ENSG00000142687	KIAA0319L	protein_coding	1:35433492_35557950_-	36.485	41.306	50.865	69.963	63.842	41.654	75.358	58.373	50.588	39.775	73.633	95.644	96.247	60.069	57.506	49.036	46.636	41.359	51.254	47.815	59.721	60.91	68.855	61.727	36.87	55.263	58.425	46.776	42.308	56.152	22.676	74.495	39.404	51.952	73.988	49.748	39.076	50.724	44.984	62.999	44.649	73.979	59.021	33.94	47.635	59.279
ENSG00000236274	AC004865.1	processed_pseudogene	1:35509742_35511438_+	0	30.934	25.297	27.504	23.226	19.053	28.708	31.61	19.05	12.762	37.525	13.141	28.385	0	22.453	11.55	10.468	22.23	25.99	19.045	23.443	0	23.006	37.894	41.418	37.547	15.051	25.028	20.08	16.44	6.541	21.071	12.151	18.293	19.469	27.487	10.707	14.169	31.703	33.008	12.076	39.608	50.486	26.485	17.733	23.894
ENSG00000020129	NCDN	protein_coding	1:35557473_35567274_+	19.845	25.165	42.268	43.186	54.793	28.282	28.389	39.629	40.182	25.741	22.673	48.136	60.256	36.919	41.804	29.186	24.153	24.664	25.498	35.658	35.533	19.243	44.354	42.541	31.307	61.741	25.298	22.616	27.676	52.241	42.439	74.776	25.53	33.186	47.973	33.686	53.306	41.31	27.19	43.859	22.12	50.142	31.814	28.723	34.361	66.591
ENSG00000116819	TFAP2E	protein_coding	1:35573314_35595328_+	9.508	8.212	43.814	21.29	47.783	14.666	32.268	22.994	14.499	6.888	11.035	18.465	8.5	0	14.914	8.488	10.059	4.102	18.41	22.896	21.736	23.82	19.592	42.935	21.016	9.237	18.051	15.267	4.661	18.058	16.128	39.751	7.434	17.214	18.747	20.411	4.022	16.62	31.832	24.514	22.669	11.354	11.737	13.067	6.255	38.055
ENSG00000126067	PSMB2	protein_coding	1:35599541_35641526_-	28.874	50.274	20.575	46.188	27.98	54.827	38.901	30.946	45.302	57.52	34.989	18.479	39.647	24.374	25.27	32.973	56.513	41.001	68.587	26.324	38.237	50.017	21.567	28.49	40.82	66.534	18.843	36.544	29.943	19.917	26.488	17.213	40.58	17.585	40.227	24.511	24.386	22.754	24.787	37.394	29.235	32.175	28.995	33.188	60.823	26.292
ENSG00000142686	C1orf216	protein_coding	1:35713877_35718894_-	67.461	18.321	59.095	27.508	114.023	29.068	51.645	95.067	15.203	18.173	53.434	52.641	61.842	50.531	53.363	21.713	22.24	69.897	15.771	71.834	40.058	37.527	86.398	57.492	35.039	137.369	23.132	49.042	2.987	30.377	32.901	28.808	16.825	43.787	36.965	73.463	31.945	30.928	50.992	37.303	43.148	68.294	43.636	25.402	29.236	35.36
ENSG00000092853	CLSPN	protein_coding	1:35720218_35769978_-	0	26.609	31.709	17.289	22.581	11.133	20.195	22.763	11.255	11.727	74.409	17.006	36.121	27.962	8.263	20.757	24.512	13.174	23.401	30.31	21.595	94.827	8.171	31.399	36.697	55.996	14.411	21.949	5.804	17.615	19.464	11.166	7.221	17.98	15.242	18.022	21.258	10.981	30.335	11.468	15.89	19.724	17.541	4.878	37.387	17.363
ENSG00000134698	AGO4	protein_coding	1:35808016_35857890_+	56.726	38.034	59.785	46.508	59.888	51.371	87.809	56.038	23.343	38.603	71.522	70.988	68.067	60.135	65.445	44.239	42.894	87.164	61.598	43.014	80.063	76.709	76.125	80.886	100.121	75.197	37.16	71.486	52.274	28.277	22.335	51.015	26.716	64.234	36.404	92.085	44.986	56.375	50.908	48.829	52.004	81.278	55.408	50.104	35.216	64.334
ENSG00000092847	AGO1	protein_coding	1:35869808_35930532_+	61.327	35.504	94.524	63.591	63.181	38.825	60.902	84.786	26.288	27.811	112.282	59.936	77.714	57.257	54.195	42.87	50.433	58.582	68.843	111.615	69.113	146.277	49.276	68.618	91.384	169.976	37.201	69.959	44.77	34.406	28.762	52.864	26.939	60.953	40.31	57.22	89.6	42.698	39.679	36.085	62.84	59.938	55.674	36.013	34.805	104.198
ENSG00000271164	AL139286.1	processed_pseudogene	1:35873270_35873752_-	0	0	77.95	5.355	0	0	0	4.647	5.325	0	0	5.248	0	0	6.994	0	3.623	8.549	20.125	22.247	14.605	0	58.799	0	86.01	0	7.814	0	0	0	0	9.823	0	19.944	1.685	0	5.559	0	16.841	0	0	0	2.796	17.536	1.444	1.741
ENSG00000126070	AGO3	protein_coding	1:35930718_36072500_+	30.175	20.958	35.716	33.65	42.96	25.055	32.771	37.778	18.291	23.006	63.418	23.978	38.092	60.89	30.17	23.312	30.522	56.895	27.156	38.037	35.912	62.553	43.093	37.116	41.845	144.129	19.306	27.926	30.73	16.788	11.756	27.722	16.379	29.075	21.665	42.001	16.269	22.975	29.918	29.037	28.589	39.011	36.479	28.489	22.57	35.996
ENSG00000092850	TEKT2	protein_coding	1:36084094_36088275_+	0	0.723	7.009	1.6	9.754	3.069	5.368	1.041	1.049	1.279	71.182	9.551	0	0	3.456	3.079	0.416	0	1.892	0	0.839	4.991	5.574	5.086	12.989	5.017	6.344	3.949	11.87	0.588	2.043	2.709	0.092	1.44	1.278	3.839	1.314	0.386	17.31	2.835	1.353	1.823	2.313	0.11	0.299	6.001
ENSG00000116863	ADPRHL2	protein_coding	1:36088892_36093932_+	170.304	60.981	88.738	109.131	102.064	63.119	78.305	86.84	104.16	71.33	190.925	130.189	82.828	25.626	74.171	71.379	72.248	58.022	99.018	62.913	95.777	167.446	100.523	99.279	113.23	197.69	135.882	146.773	64.143	92.697	62.496	96.66	77.313	114.19	101.769	81.051	92.227	89.768	86.446	136.358	111.319	87.656	64.204	50.601	57.88	124.533
ENSG00000171812	COL8A2	protein_coding	1:36095239_36125222_-	17.797	13.002	20.33	14.649	32.518	16.734	62.864	138.726	23.954	8.379	7.383	58.595	6.989	3.794	124.246	37.111	22.699	19.549	13.55	18.949	8.592	65.746	157.493	28.117	9.756	352.33	30.57	28.758	8.156	14.555	4.225	15.122	14.494	4.977	73.034	42.329	7.119	51.278	36.868	43.244	22.005	44.275	10.898	23.302	9.257	123.325
ENSG00000054116	TRAPPC3	protein_coding	1:36136570_36156053_-	12.321	27.719	47.019	33.715	55.839	26.849	35.149	48.76	33.427	31.467	44.53	49.848	43.745	44.495	40.67	20.271	29.022	39.298	35.837	33.038	33.46	57.601	22.867	26.231	49.41	45.766	56.172	35.896	44.668	36.241	24.305	43.999	21.586	35.035	32.409	31.027	21.63	39.767	28.386	48.962	38.629	38.049	29.911	22.167	33.789	35.651
ENSG00000116871	MAP7D1	protein_coding	1:36155579_36180849_+	99.568	61.97	215.327	129.201	146.393	88.708	135.835	215.997	209.952	98.205	61.945	140.557	81.677	64.333	215.994	99.796	60.447	87.876	67.684	205.42	138.902	132.861	129.404	109.544	66.531	117.721	139.533	148.122	45.695	237.453	99.28	159.296	111.905	86.514	316.637	95.314	75.01	166.479	66.976	213.538	166.845	185.693	102.252	104.829	138.207	85.996
ENSG00000054118	THRAP3	protein_coding	1:36224432_36305357_+	188.237	192.592	242.066	279.261	375.337	207.956	172.54	345.851	187.544	173.94	282.636	232.715	261.023	267.15	253.47	225.983	167.918	282.335	189.733	301.759	231.147	336.024	199.437	236.243	234.661	373.697	166.169	308.825	120.689	195.459	184.411	295.249	166.285	236.36	220.63	212.127	199.096	250.084	168.549	221.27	296.128	289.79	223.921	171.91	229.734	265.404
ENSG00000231849	UBE2V2P4	processed_pseudogene	1:36241898_36242156_-	0	41.562	116.925	33.285	20.987	28.822	83.949	34.665	24.119	39.539	49.954	25.445	113.526	0	23.912	18.509	41.663	105.219	23.883	20.743	47.662	0	89.093	82.546	160.396	38.775	45.333	43.517	82.78	29.843	9.211	18.318	26.004	15.94	23.562	93.466	19.251	33.968	79.945	59.652	14.233	38.347	49.53	16.351	40.397	25.974
ENSG00000214193	SH3D21	protein_coding	1:36306368_36329340_+	20.94	11.971	61.436	85.349	64.362	14.264	17.095	24.281	48.403	9.327	35.871	50.774	38.394	36.9	33.549	12.475	24.024	12.732	12.455	71.881	25.899	47.958	22.073	81.536	41.519	60.652	39.545	33.439	39.628	76.952	21.545	64.265	11.351	25.965	57.824	50.928	34.401	25.932	26.506	69.361	99.651	24.948	15.538	9.315	10.813	57.088
ENSG00000196182	STK40	protein_coding	1:36339624_36385896_-	37.361	35.567	108.366	75.25	50.533	46.926	69.811	45.769	56.742	61.755	47.766	64.043	52.842	55.893	68.594	41.008	35.959	61.74	72.248	50.296	88.932	60.522	58.536	89.38	60.785	79.848	64.629	64.521	85.194	89.101	42.547	80.868	50.591	47.132	52.113	46.391	71.312	66.489	40.09	54.374	63.591	44.499	53.252	68.227	40.988	93.892
ENSG00000181817	LSM10	protein_coding	1:36391238_36397908_-	0	35.473	44.408	36.887	24.663	32.533	41.993	35.273	28.041	19.763	31.649	31.754	40.557	59.099	34.645	27.314	24.443	28.049	49.309	17.116	59.38	24.1	51.285	68.111	11.78	54.267	32.37	16.045	22.927	35.686	36.043	51.179	20.655	42.694	36.071	29.959	28.254	33.733	24.139	19.715	19.977	33.796	25.315	31.078	38.614	26.708
ENSG00000116885	OSCP1	protein_coding	1:36415827_36450451_-	0	7.275	5.642	4.622	7.256	4.391	9.182	12.206	1.576	2.941	10.63	5.514	4.361	7.561	6.21	3.794	6.389	2.404	13.13	3.292	7.114	8.872	17.674	4.185	3.788	61.023	7.002	4.787	2.886	5.526	2.375	3.304	1.474	11.594	4.986	3.399	2.526	4.769	14.613	4.902	8.632	4.347	5.068	3.244	2.564	11.529
ENSG00000201448	SNORA63C	snoRNA	1:36418450_36418578_-	0	4.909	0	13.366	0	9.259	0	84.824	14.242	4.961	36.471	31.438	0	0	26.187	3.097	0	6.402	30.826	0	27.341	0	89.438	18.415	107.345	162.187	39.008	0	0	67.907	0	0	4.972	14.223	0	0	0	0	0	21.387	0	5.499	26.169	2.984	2.704	16.297
ENSG00000116898	MRPS15	protein_coding	1:36455718_36464384_-	57.509	53.218	40.167	39.481	52.612	42.893	36.078	38.688	48.77	30.647	43.935	33.843	50.539	59.545	36.692	33.257	40.504	29.206	53.989	47.562	49.872	3.691	18.515	40.591	22.993	74.66	56.322	50.386	32.659	46.072	43.727	38.992	27.719	36.729	55.047	44.892	34.293	32.809	34.528	38.043	46.456	39.889	35.683	26.008	50.377	34.92
ENSG00000119535	CSF3R	protein_coding	1:36466043_36483278_-	12.187	11.889	248.164	8.634	20.853	25.441	25.788	22.068	4.954	27.528	26.578	5.562	5.681	13.471	34.357	6.083	2.149	29.479	30.386	21.049	540.027	4.056	28.823	9.141	26.994	39.01	17.006	17.673	313.448	39.123	7.357	3.414	7.002	26.039	32.598	12.442	3.224	30.622	15.701	14.065	4.915	17.192	18.905	7.124	17.38	9.019
ENSG00000230214	FTLP18	processed_pseudogene	1:36630335_36630857_+	0	0	0	0	0	0	0	0	0	0	0	0	0	0	0	0	0	0	0	0	0	0	0	0	0	0	0	0	0	0	0	0	0	0	0	0	0	0	28.279	0	0	0	0	0	0	0
ENSG00000163873	GRIK3	protein_coding	1:36795527_37034515_-	21.727	0.39	0.505	0.266	2.599	6.285	4.088	1.903	0.097	1.973	54.381	1.473	6.124	0	0.62	5.242	0	7.564	13.113	1.262	0.155	0	0.469	12.343	7.666	15.256	0.185	0.587	2.918	0.091	0.053	1.975	0.367	3.272	0.322	7.639	0.135	10.072	17.974	0.389	9.09	5.435	6.005	7.764	1.689	0.296
ENSG00000264698	MIR4255	miRNA	1:37161563_37161634_+	0	0	0	0	0	0	0	0	0	0	0	0	0	0	0	0	0	0	0	0	0	0	0	0	0	290.586	0	0	0	0	0	0	0	0	0	0	0	0	71.895	0	0	0	0	0	0	0
ENSG00000230451	RPS29P6	processed_pseudogene	1:37330852_37330996_+	0	0	0	0	0	2.059	0	0	0	0	0	0	0	0	0	2.755	0	0	0	0	0	0	0	0	0	0	0	0	0	0	0	0	0	0	0	148.4	0	0	50.999	0	0	0	0	0	0	0
ENSG00000163874	ZC3H12A	protein_coding	1:37474580_37484377_+	13.134	99.906	162.435	272.273	84.526	54.389	49.859	94.45	286.92	176.516	38.581	117.701	88.862	86.577	151.407	28.257	38.853	66.888	157.479	197.78	239.787	58.069	72.21	104.04	59.452	34.659	95.131	61.21	129.297	339.185	229.409	158.708	105.083	61.447	297.537	67.897	39.219	200.159	124.942	180.389	103.547	150.41	158.615	41.554	206.238	115.035
ENSG00000163875	MEAF6	protein_coding	1:37492575_37514774_-	61.504	23.991	27.171	26.078	25.872	23.452	25.162	32.701	19.844	26.328	48.949	27.621	30.875	24.596	30.609	17.538	18.135	37.248	30.185	27.428	20.292	69.657	27.541	19.286	33.787	48.417	21.688	36.109	18.833	16.115	37.877	31.49	16.703	28.69	20.063	22.08	21.728	15.629	31.042	16.459	24.006	29.523	25.418	21.532	33.978	22.252
ENSG00000263675	MIR5581	miRNA	1:37500935_37500994_-	0	52.767	0	165.232	129.422	84.601	0	112.229	134.733	53.336	196.03	67.592	85.565	0	107.912	93.213	82.631	302.797	132.55	149.238	107.77	692.045	207.084	79.183	0	320.807	76.877	204.923	184.081	85.882	168.986	136.582	64.143	0	155.951	0	70.316	225.582	234.172	73.571	289.636	0	202.55	25.666	81.377	98.107
ENSG00000163877	SNIP1	protein_coding	1:37534449_37554293_-	54.409	12.17	24.491	20.538	26.99	12.612	25.97	23.249	14.844	9.944	27.073	20.478	21.163	21.1	21.966	13.885	13.594	25.281	16.221	17.244	15.29	39.236	26.659	13.806	26.979	65.591	14.768	22.995	12.412	18.147	29.721	19.558	8.711	19.163	15.404	16.02	12.315	21.263	23.489	21.083	25.818	20.085	19.97	12.672	16.456	23.517
ENSG00000232273	FTH1P1	processed_pseudogene	1:37544763_37545294_+	0	9.522	32.308	22.686	13.137	10.664	0	26.37	26.937	14.437	46.428	40.022	0.877	59.646	20.108	16.52	25.765	32.598	14.949	2.244	24.309	0	21.687	17.861	35.325	9.439	18.917	18.297	0	30.995	24.664	31.619	7.234	39.663	22.177	0	15.861	31.802	68.111	20.744	19.797	29.337	16.498	21.71	9.178	18.178
ENSG00000237749	AL034379.1	processed_pseudogene	1:37556247_37556499_+	0	2.503	0	1.704	0	0	0	0	0	0	0	2.004	0	0	1.113	0	0	0	1.746	0	0	0	0	0	0	119.083	0	0	12.84	4.073	0	0	1.268	0	0	0	3.032	8.025	49.689	6.543	0	0	0	3.043	1.378	0
ENSG00000163879	DNALI1	protein_coding	1:37556919_37566857_+	0.138	2.66	4.829	1.336	1.631	3.583	5.054	3.143	1.507	1.536	17.174	3.853	2.754	0.353	2.675	1.918	1.604	6.938	1.502	1.313	5.997	0	4.793	3.326	5.935	0.251	3.942	1.896	1.235	2.216	3.519	2.157	1.026	6.423	1.343	7.061	0.997	1.624	7.544	3.09	2.581	2.696	2.161	7.316	2.616	25.44
ENSG00000134697	GNL2	protein_coding	1:37566816_37595937_-	39.337	36.986	52.658	48.27	38.033	33.366	39.299	59.277	57.902	35.295	50.495	40.646	42.444	26.436	39.729	41.016	35.375	44.841	47.769	49.09	39.81	156.327	40.57	34.617	73.086	220.329	27.13	68.089	24.435	32.155	86.408	30.722	42.625	33.838	37.834	38.383	43.368	26.762	50.975	20.753	41.268	54.478	33.558	24.303	51.202	43.831
ENSG00000169218	RSPO1	protein_coding	1:37611350_37634892_-	0	2.602	0	1.279	4.432	2.863	3.22	6.085	0.503	0.731	1.88	1.968	0	0	5.527	3.283	0	4.336	0.504	0.954	1.074	0	0	0.814	0	13.184	1.245	0.468	3.56	0	0.136	3.643	0.22	1.152	2.136	8.751	0	7.88	16.715	1.638	1.443	3.077	5.395	3.428	1.035	0.48
ENSG00000116922	C1orf109	protein_coding	1:37681570_37692249_-	4.727	7.046	7.361	8.411	7.221	6.532	4.658	9.217	6.414	5.269	7.62	7.535	10.85	14.243	5.965	7.125	7.58	8.749	11.079	5.141	8.782	16.574	9.673	10.501	13.872	22.134	5.881	7.419	5.101	8.523	16.683	7.988	6.16	6.783	6.109	5.279	8.741	6.138	9.864	5.888	12.202	8.543	8.748	4.988	7.815	13.396
ENSG00000134690	CDCA8	protein_coding	1:37692481_37709719_+	7.985	35.727	38.347	35.287	16.039	36.854	36.413	54.277	21.288	30.631	63.994	37.159	58.663	7.993	20.351	41.156	54.949	22.465	66.664	31.276	46.198	126.886	14.978	40.988	23.669	71.884	43.94	41.94	0	40.107	127.847	18.361	30.052	36.974	41.708	33.368	36.712	22.16	40.607	28.215	37.805	50.749	39.115	14.837	50.688	37.174
ENSG00000183317	EPHA10	protein_coding	1:37713880_37765133_-	1.023	2.727	5.105	0.896	0.058	2.084	11.694	0.938	0.164	0.095	16.769	2.597	2.322	0	0.376	3.055	22.89	0.184	2.165	0.443	0.567	0	0	5.556	4.186	6.152	3.114	1.75	5.066	1.071	0.354	4.196	7.168	0.443	2.296	5.043	0.228	0.704	11.971	1.516	4.692	1.844	2.607	0.6	0.052	0.437
ENSG00000214141	ACTN4P2	processed_pseudogene	1:37776670_37779418_+	0	0.335	8.652	0	0	0.473	0	1.631	0.388	0	0.622	0	3.947	0	0	0	0	0	0	0	0	0	0	0	0	0	0	0	18.2	0	0	1.368	0.339	0	0	0	0	0.715	13.289	0	0	0.375	0	0	0	0.222
ENSG00000227416	AL929472.1	processed_pseudogene	1:37782457_37782885_-	0	0	0	0	0	0	0	0	5.139	0	2.742	0	0	123.278	0	0	0	0	0	0	0	0	0	0	0	68.277	13.684	0	28.774	0	0	0	0.748	0	0	0	0	0	36.199	0	0	0	1.574	0	0	0
ENSG00000185090	MANEAL	protein_coding	1:37793802_37801137_+	0	15.764	3.504	0.583	0.087	2.321	8.606	2.529	0.993	0.865	21.2	1.485	8.885	11.915	1.205	3.465	8.706	0.651	6.321	1.748	2.384	8.001	2.699	11.774	2.006	0.848	6.849	1.097	5.416	1.103	2.553	5.879	13.042	2.015	1.604	4.015	0.778	2.363	3.415	0.435	3.619	0.479	1.369	1.475	0.118	10.515
ENSG00000196449	YRDC	protein_coding	1:37802945_37808208_-	0	53.109	33.66	54.813	15.547	30.699	41.656	26.873	45.136	37.058	55.372	24.414	36.115	24.802	21.326	23.995	32.667	31.281	56.185	35.856	45.805	59.129	18.73	25.709	64.763	133.141	32.902	28.277	48.516	25.374	80.362	21.706	48.766	42.693	30.16	21.832	30.924	27.099	24.41	31.053	25.932	42.611	24.844	18.541	37.744	49.827
ENSG00000197982	C1orf122	protein_coding	1:37806979_37809454_+	21.712	20.707	3.917	22.089	10.374	23.816	32.81	38.715	25.132	18.505	20.404	29.112	27.175	14.061	30.088	16.648	26.46	9.221	25.99	24.997	32.586	26.582	16.104	22.026	15.187	31.54	23.245	17.673	22.801	39.662	53.636	39.304	17.97	25.428	40.724	13.677	25.927	35.49	10.174	20.355	38.748	16.833	13.328	16.659	22.115	29.763
ENSG00000188786	MTF1	protein_coding	1:37809574_37859592_-	95.078	41.025	58.616	50.538	35.897	36.224	45.885	47.882	43.126	44.457	69.303	51.423	55.168	65.87	39.782	22.773	34.508	46.087	78.048	49.329	67.865	65.431	46.66	62.161	67.046	122.476	103.1	53.133	78.508	57.701	71.213	53.72	32.686	44.992	38.296	37.93	31.694	37.849	39.676	72.095	68.869	63.635	52.639	39.882	42.895	46.074
ENSG00000235673	AL929472.4	processed_pseudogene	1:37840986_37841676_+	0	7.331	22.505	8.109	10.114	1.728	16.158	4.872	4.786	3.705	15.319	9.537	6.079	0	8.963	4.047	4.221	5.975	14.706	25.053	26.372	0	56.512	17.189	10.02	8.478	15.171	1.483	13.163	36.54	11.221	14.356	6.498	55.098	8.243	74.932	9.436	0	40.667	15.172	19.815	11.293	7.817	1.114	2.524	5.476
ENSG00000204084	INPP5B	protein_coding	1:37860697_37947057_-	35.475	15.921	19.179	29.018	27.323	24.655	34.709	27.675	14.651	19.568	36.223	29.226	29.163	44.324	35.893	18.454	16.987	54.366	18.34	18.073	29.604	17.639	50.439	27.036	28.843	23.159	21.149	22.561	9.473	14.298	18.9	42.64	10.616	19.996	17.159	28.612	11.926	30.809	28.605	21.385	15.787	32.244	26.468	23.255	16.267	23.614
ENSG00000252448	SNORA63	snoRNA	1:37884237_37884317_+	0	39.087	0	186.252	881.989	58.981	406.271	242.47	31.755	15.803	188.77	87.619	97.953	0	316.263	54.251	57.608	438.393	60.002	191.614	116.115	0	54.784	102.645	329.704	0	31.062	278.291	0	50.893	51.542	154.42	15.838	147.239	50.226	381.878	47.351	242.292	63.907	54.497	260.055	140.13	91.689	23.765	55.973	67.481
ENSG00000183431	SF3A3	protein_coding	1:37956975_37990075_-	21.972	55.82	53.364	65.828	89.252	53.407	69.415	112.265	55.707	52.341	86.062	62.145	71.946	74.753	77.098	52.22	75.967	102.552	64.518	79.555	66.346	177.327	68.901	71.761	87.038	254.415	39.974	110.58	33.039	39.676	107.627	54.111	40.594	60.62	58.952	73.215	50.075	53.078	64.011	47.323	84.369	89.001	74.265	40.69	61.601	60.056
ENSG00000183386	FHL3	protein_coding	1:37996770_38005606_-	61.114	45.854	24.437	33.999	51.907	37.59	49.887	64.329	62.716	29.805	16.511	31.288	21.526	0	76.838	29.73	14.881	33.305	17.228	35.248	49.51	49.425	35.2	39.697	21.378	81.488	13.548	23.287	7.528	25.604	24.319	19.605	27.512	28.005	90.376	45.548	26.151	47.348	37.403	27.294	35.084	32.246	25.574	32.426	33.259	47.498
ENSG00000183520	UTP11	protein_coding	1:38009258_38024820_+	67.477	25.565	26.021	24.549	18.024	26.266	14.213	31.029	25.085	25.342	42.211	20.764	27.036	48.825	25.202	19.791	24.46	49.61	34.299	33.533	27.517	40.92	36.179	22.472	54.597	126.994	26.745	33.874	21.669	16.885	37.109	11.105	15.764	13.331	20.393	19.411	17.131	20.327	38.222	24	26.603	27.258	20.412	21.1	36.733	17.386
ENSG00000185668	POU3F1	protein_coding	1:38043829_38046793_-	128.3	5.339	0.828	8.577	73.07	8.963	3.369	24.887	79.563	6.692	9.917	3.59	0.472	5.946	11.203	5.12	1.672	5.849	31.74	7.047	5.551	29.114	12.871	7.611	5.338	23.145	42.711	2.592	18.625	18.248	2.012	35.494	6.706	12.531	149.148	7.938	1.164	13.695	59.109	74.254	20.78	5.503	10.475	14.413	60.694	1.702
ENSG00000223589	AL139158.1	processed_pseudogene	1:38080572_38080911_-	0	7.449	0	3.803	0	6.147	60.493	9.903	17.292	7.53	3.459	0	0	0	5.796	0	0	14.573	16.894	0	0	0	0	0	0	0	0	0	0	3.031	1.754	5.074	5.66	0	32.307	53.399	0	0	30.45	11.36	0	0	11.915	0	22.567	0
ENSG00000265596	MIR3659	miRNA	1:38089231_38089329_+	0	6.396	0	8.708	94.125	15.08	0	19.838	11.135	12.93	23.761	5.121	0	0	5.687	4.035	5.892	0	17.852	0	0	0	0	0	299.731	0	33.885	0	0	15.615	0	21.783	6.479	0	57.532	0	0	0	216.619	0	0	0	13.64	0	14.091	0
ENSG00000275350	AL513479.1	processed_pseudogene	1:38383838_38384422_-	0	1.082	0	1.474	0	0	0	0	0	0	0	0	0	0	0	0	0	0	0	0	0	0	0	0	35.507	0	0	0	0	0	0	0	0	0	0	0	0	0	11.377	7.546	0	0	0	0	0	0
ENSG00000215895	AL354702.1	processed_pseudogene	1:38708931_38710890_+	33.051	1.615	0	0	0	1.98	0	1.861	0.937	2.612	1.2	0.517	0.714	1.799	0.144	0	1.339	6.32	0.451	1.523	0.3	35.68	9.056	1.212	7.57	1.281	9.414	0.261	19.557	0.526	0	2.201	0.491	4.213	0	0	0.196	0	12.451	5.349	3.762	5.791	3.445	1.571	0.178	0
ENSG00000116954	RRAGC	protein_coding	1:38838198_38859772_-	52.063	9.567	45.176	15.086	15.923	10.496	12.775	10.642	20.112	17.367	15.233	13.443	17.702	6.523	10.894	6.036	14.119	24.573	17.371	12.425	10.332	40.77	14.094	14.467	43.767	45.16	35.623	32.385	19.934	10.487	4.598	10.573	8.06	13.862	12.169	12.337	10.348	10.434	20.522	17.27	10.149	14.875	15.51	6.648	22.906	7.131
ENSG00000214114	MYCBP	protein_coding	1:38862493_38873368_-	32.237	21.61	21.097	20.883	42.441	19.099	19.635	19.486	21.048	23.371	28.071	12.704	25.174	18.512	15.99	11.727	31.948	40.009	25.941	25.075	22.868	0	23.723	17.008	29.272	38.748	27.922	36.925	31.477	14.635	6.263	12.867	10.869	16.312	15.147	40.603	10.893	12.598	25.238	18.963	16.59	24.211	24.493	17.733	30.048	10.737
ENSG00000274944	AL139260.3	protein_coding	1:38864501_38881617_-	0	0	0	0	0	0.046	0	0	0.057	0	0	0	0	0	0.087	0	0.09	0	0.069	0	0	0	0	0	0	0	0	0.159	0	0	0	0	0	0.854	0	0	0.06	0	0.229	0	0	0	0	0	0.054	0
ENSG00000131233	GJA9	protein_coding	1:38874069_38881587_-	0	0.454	0	0.825	4.085	0.357	2.67	1.409	0.439	0.459	1.969	0.121	0.781	0	0.673	0.382	0.418	0	0.317	0.428	0.562	0	2.971	1.704	0	4.202	0	0.735	0	0.616	0.143	0.722	0.537	0	0.681	3.537	0.367	0.485	0.884	0	0.756	0	0.807	0.368	0.417	0.503
ENSG00000158315	RHBDL2	protein_coding	1:38885807_38941830_-	0	12.551	5.878	15.726	39.039	18.528	35.451	33.046	15.517	30.154	31.761	28.398	24.536	64.823	23.21	3.213	15.499	37.72	17.643	34.641	14.861	25.74	13.003	28.32	23.868	23.32	57.702	31.642	36.582	23.093	7.71	14.373	31.325	35.184	13.908	33.419	5.729	14.386	32.078	48.822	48.259	28.531	35.106	21.124	17.633	15.098
ENSG00000235549	EIF1P2	processed_pseudogene	1:38958275_38958925_-	0	0	0	0	0	0	0	4.81	0	0	0	1.448	0	0	0	0	0	0	0	0	3.359	0	0	0	0	0	0	0	0	0	0	0	0	0	2.325	0	0	1.934	4.226	0	0	0	0	0	0.996	0
ENSG00000174574	AKIRIN1	protein_coding	1:38991276_39006059_+	128.955	70.073	97.986	69.383	45.78	64.104	68.46	79.599	74.378	68.381	100.342	68.442	70.618	109.958	77.656	67.84	74.113	117.807	93.967	81.555	83.03	145.327	82.679	49.709	133.739	173.439	46.152	146.992	73.728	69.466	51.362	86.87	50.14	56.208	69.169	74.55	58.265	75.981	62.939	80.047	69.085	88.498	66.973	62.512	103.504	95.428
ENSG00000168653	NDUFS5	protein_coding	1:39026318_39034636_+	157.807	150.395	221.317	152.78	155.118	280.771	186.098	261.093	231.841	263.496	183.376	209.321	250.129	94.478	196.816	179.548	199.992	205.195	252.937	228.31	256.327	199.641	122.153	79.569	274.686	548.411	196.13	414.964	159.061	82.221	189.605	71.447	119.144	200.579	206.636	139.238	164.91	199.48	188.25	143.155	180.882	279.962	199.836	233.056	306.278	190
ENSG00000127603	MACF1	protein_coding	1:39081316_39487177_+	175.088	61.036	292.567	153.976	198.559	128.808	191.179	189.779	145.163	91.069	153.553	198.279	175.18	197.24	179.072	83.337	67.059	200.242	96.733	204.168	167.48	157.963	234.116	188.491	139.355	156.307	132.68	211.872	65.327	189.799	67.706	101.637	50.372	91.794	183.585	156.371	119.3	162.353	115.889	242.642	174.352	263.314	123.557	96.414	195.675	139.795
ENSG00000217897	HSPE1P8	processed_pseudogene	1:39304294_39304898_-	0	24.185	147.78	56.873	0	45.618	20.404	17.536	155.658	122.228	36.756	31.684	58.34	0	57.67	18.032	26.329	83.155	32.217	45.6	53.068	0	61.632	24.745	212.934	2.906	0	74.712	0	23.26	18.638	10.483	18.931	0	79.106	44.362	13.318	115.141	100.139	65.141	21.942	24.632	51.575	38.766	169.535	51.097
ENSG00000183682	BMP8A	protein_coding	1:39491636_39529869_+	51.356	56.287	69.126	34.034	85.149	21.245	60.891	55.209	29.861	29.867	59.477	61.074	44.303	34.407	68.13	83.001	34.049	29.744	31.201	51.052	39.321	65.337	86.451	92.727	47.385	54.644	49.031	41.995	26.168	49.463	37.673	56.784	50.816	41.834	77.526	33.049	51.788	34.342	50.778	32.896	61.014	49.593	42.887	36.955	48.824	43.269
ENSG00000090621	PABPC4	protein_coding	1:39560816_39576790_-	36.469	30.145	37.345	62.302	77.051	38.601	53.288	69.241	64.997	40.404	43.129	96.403	67.532	46.278	68.152	41.677	40.725	66.412	65.013	79.131	48.989	81.103	71.79	52.647	31.787	139.532	38.768	160.105	43.925	55.477	162.595	52.793	58.583	58.751	67.003	70.259	116.747	74.552	35.705	39.575	77.213	62.261	69.7	38.24	38.583	54.093
ENSG00000201457	SNORA55	snoRNA	1:39567374_39567508_-	0	121.95	0	98.98	57.521	64.142	0	99.759	103.432	85.337	78.412	131.429	72.601	0	95.922	73.978	60.488	214.099	65.457	198.984	78.378	0	32.87	105.578	190.496	0	124.246	174.564	0	53.438	216.478	105.431	106.904	0	126.569	154.412	113.643	50.129	175.287	28.611	74.116	73.568	230.056	19.962	59.418	56.061
ENSG00000163909	HEYL	protein_coding	1:39623435_39639643_-	77.079	46.127	38.344	66.924	49.902	81.221	45.259	51.82	58.043	27.629	19.617	38.422	32.74	0	158.604	66.237	24.393	59.348	17.99	36.166	58.394	124.628	90.339	83.029	9.947	52.139	22.319	29.027	11.952	34.884	48.129	14.388	42.636	28.128	106.572	59.706	50.33	80.34	33.556	22.737	29.45	52.897	27.821	90.463	76.646	64.765
ENSG00000116981	NT5C1A	protein_coding	1:39659121_39672038_-	62.254	5.148	33.271	4.673	0	8.631	0	0	0.996	0	0	0.458	3.373	35.034	1.017	0	3.161	2.238	0	4.314	0.531	0	10.422	0	9.829	43.092	0	2.777	0	0	1.616	5.455	0.579	16.989	6.615	37.054	0	3.668	48.097	0	0	1.282	4.879	19.823	0.315	1.139
ENSG00000116983	HPCAL4	protein_coding	1:39678648_39691485_-	17.49	1.944	10.051	5.029	3.02	4.094	3.127	4.651	1.504	0.131	1.444	0.208	0	0	5.589	3.27	0.179	1.183	0.09	0.244	0.722	16.326	0	1.702	0	18.499	2.06	2.097	0	0.633	2.685	2.383	0.131	2.159	0.916	2.753	0.392	1.108	15.286	1.016	1.509	0.29	3.593	4.491	0.428	0.344
ENSG00000084072	PPIE	protein_coding	1:39692182_39763914_+	36.126	7.681	24.716	30.64	26.479	12.005	17.646	19.063	11.127	16.667	25.242	32.724	19.478	37.683	17.742	16.164	14.249	23.677	16.378	8.102	18.35	15.572	20.251	15.516	31.799	60.908	18.496	19.295	9.589	18.096	29.039	28.427	8.923	27.081	28.091	19.051	21.603	15.212	23.209	9.033	13.669	20.038	13.974	10.483	17.425	10.486
ENSG00000225333	AL035404.1	processed_pseudogene	1:39718028_39718595_+	0	0	0	0	0	0	0	0.494	0.647	0	2.071	0	0	0	0	0	0	0	0	0	0	0	0	0	0	0	0	1.804	0	0	0	0	0	0	0	0	0	0	24.736	0	0	0	0	0	0	0
ENSG00000116985	BMP8B	protein_coding	1:39757182_39788865_-	77.683	16.138	19.843	20.453	25.262	15.715	15.586	20.232	7.69	16.18	54.105	22.374	18.955	27.762	46.082	59.682	12.267	14.716	35.889	14.596	43.728	24.906	62.894	56.36	34.227	35.723	17.726	40.658	31.098	27.014	46.097	22.79	25.253	24.142	25.037	30.793	38.625	17.949	28.961	7.775	27.28	18.375	13.71	13.083	13.586	16.815
ENSG00000198754	OXCT2	protein_coding	1:39769523_39771348_-	0	2.081	6.723	5.901	6.804	5.723	14.804	8.451	2.214	1.753	7.085	9.162	7.668	0	10.021	19.252	2.875	1.357	3.146	1.635	10.945	0	14.095	23.417	0	0	4.823	15.431	0	13.263	17.311	6.614	2.986	3.517	8.021	12.521	14.073	6.3	5.67	2.115	10.382	5.828	5.546	1.054	1.146	4.835
ENSG00000043514	TRIT1	protein_coding	1:39838110_39883511_-	23.651	7.38	15.06	15.491	26.063	10.247	13.128	19.016	12.234	11.293	26.149	18.082	19.392	25.303	11.165	8.86	12.432	16.8	14.543	18.618	11.736	26.121	14.894	34.802	34.159	25.334	16.179	35.744	11.604	12.902	37.139	12.126	8.272	24.183	10.603	21.88	22.745	7.815	21.109	15.215	17.817	21.59	18.508	7.915	15.319	15.383
ENSG00000116990	MYCL	protein_coding	1:39895426_39902256_-	47.46	5.953	11.542	17.622	11.46	15.994	9.571	5.797	8.998	14.063	21.729	46.161	19.897	43.166	5.816	2.096	5.324	12.548	18.836	13.573	14.137	6.57	10.478	94.132	59.252	3.202	24.89	57.85	31.817	34.867	59.851	15.983	14.935	26.124	25.705	4.557	74.587	11.023	14.874	29.556	5.929	33.656	30.039	11.573	13.229	10.433
ENSG00000168389	MFSD2A	protein_coding	1:39955112_39969968_+	5.095	4.894	31.906	31.578	22.53	9.968	8.689	18.732	22.104	15.701	25.165	36.571	23.265	36.336	11.794	5.549	12.774	18.686	15.789	37.782	16.265	24.848	5.567	66.526	26.038	26.062	15.407	31.392	13.027	35.153	32.403	20.872	13.76	14.644	53.047	28.624	67.068	20.317	14	34.119	23.065	24.794	36.152	10.005	36.88	17.521
ENSG00000228477	AL663070.1	processed_pseudogene	1:39962680_39963404_+	0	11.354	58.704	70.75	19.279	17.71	0	23.607	38.013	33.546	45.425	82.509	90.769	0	18.638	12.122	29.365	19.364	31.69	55.99	26.757	85.909	26.931	132.7	36.836	34.63	27.763	33.918	58.249	92.397	77.329	72.579	44.236	59.474	129.063	26.898	129.083	31.737	36.72	57.081	35.592	35.226	58.67	14.869	58.206	33.637
ENSG00000131236	CAP1	protein_coding	1:40040233_40072649_+	32.237	36.921	90.964	65.284	50.232	81.607	69.491	92.813	76.268	96.099	60.694	67.824	55.878	55.648	101.503	44.594	44.409	92.522	56.729	75.62	71.821	67.646	82.233	35.454	83.478	91.231	84.086	138.384	38.786	52.086	112.524	70.474	40.417	54.206	84.074	65.495	57.494	72.943	49.832	59.79	49.827	105.124	51.957	57.679	120.359	33.938
ENSG00000131238	PPT1	protein_coding	1:40071461_40097727_-	12.294	23.543	20.97	20.754	15.196	16.062	30.032	16.024	13.01	16.049	16.647	10.612	45.538	5.937	16.872	17.489	11.494	25.555	16.327	23.064	14.66	23.173	21.487	12.324	25.657	43.379	8.225	16.67	15.168	8.653	47.281	9.206	10.932	11.857	9.924	9.058	41.577	18.817	10.769	9.668	8.819	22.534	13.458	10.687	32.79	11.5
ENSG00000226745	AL512599.1	processed_pseudogene	1:40132764_40133448_+	0	0	0	0	0	0	0	0	0	0	0	0	0	0	0	0	0	0	0	0	0	0	0	0	49.095	0	0	0	0	0	0	0	0	0	0.594	19.633	0.56	0.988	4.318	0	0	3.107	0.986	0	0	0
ENSG00000117000	RLF	protein_coding	1:40161387_40240921_+	47.993	38.407	80.508	56.024	47.1	46.955	44.13	48.803	76.769	65.009	84.93	49.539	62.009	39.037	60.53	55.32	40.667	71.821	73.662	46.745	48.955	146.231	54.828	44.788	55.868	151.612	45.351	138.764	44.099	38.945	71.203	50.453	32.318	84.057	39.821	32.262	49.974	33.881	65.145	48.077	60.587	65.454	50.052	39.413	69.393	46.62
ENSG00000188800	TMCO2	protein_coding	1:40245947_40251684_+	0	0.508	29.536	0	6.227	0	0	0	0.589	0	4.716	0	0.749	90.476	0.226	0	0	0	0.709	0	0.471	0	0	2.857	9.518	0	0	1.232	0	0	0.478	1.384	0	0	0.652	0	1.23	0	20.756	0	0	1.138	0.541	0	1.119	0.337
ENSG00000084073	ZMPSTE24	protein_coding	1:40258236_40294180_+	159.667	34.083	49.227	33.995	50.703	52.689	74.951	65.399	35.688	68.002	84.229	52.675	90.984	34.655	59.293	27.393	76.647	129.679	58.215	59.374	49.112	110.728	112.989	26.407	159.489	127.501	74.288	100.711	47.287	22.31	96.868	24.225	24.168	43.691	27.135	46.424	39.046	53.532	45.515	33.445	31.55	72.053	66.679	33.607	80.476	18.794
ENSG00000231296	AL050341.1	processed_pseudogene	1:40262672_40262984_-	0	4.046	0	5.509	7.443	4.77	0	10.757	7.044	2.045	11.273	0	20.876	0	5.396	5.105	11.181	23.745	12.704	7.629	5.634	0	0	15.179	129.564	0	5.359	6.547	0	4.939	0	0	0	0	5.199	0	6.127	12.973	18.901	12.34	0	2.266	38.827	4.92	13.371	6.717
ENSG00000049089	COL9A2	protein_coding	1:40300489_40317813_-	9.794	1.742	45.309	15.414	33.286	7.769	15.221	54.121	3.369	4.768	25.344	25.042	8.131	15.76	44.235	386.846	84.701	3.123	10.28	63.629	17.248	187.481	9.46	23.415	0	74.433	3.893	14.151	8.861	9.213	6.631	23.728	3.345	34.593	26.252	26.666	14.726	8.92	13.137	14.735	11.166	14.31	20.197	7.81	5.076	383.834
ENSG00000227311	AL031985.2	processed_pseudogene	1:40333078_40333557_-	0	0	0	0.898	3.236	0	0	2.338	0	0	0	0	0	7.345	0.586	0	0	6.882	0	0	2.449	0	0	0	0	0	0.874	2.135	1.354	0	1.243	0	0	23.891	0	0	0	0	21.568	0	0	0	0	0	0	0
ENSG00000084070	SMAP2	protein_coding	1:40344850_40423326_+	85.205	28.081	81.517	131.172	87.776	110.44	63.09	119.946	45.815	71.677	72.886	123.31	26.552	34.22	159.649	92.34	35.753	133.545	42.554	117.304	150.36	74.892	122.848	35.294	25.699	63.107	28.991	80.553	73.342	37.164	41.145	113.994	42.478	43.151	72.837	30.424	35.508	131.469	41.298	54.626	39.396	100.209	163.927	37.596	49.889	73.707
ENSG00000213172	AL031985.1	processed_pseudogene	1:40364766_40365183_+	0	9.089	0	10.312	0	12.858	30.929	16.781	6.154	4.594	0	7.277	0	0	28.286	6.69	1.395	11.854	2.114	28.562	52.033	0	0	11.366	0	0	3.01	2.451	0	4.931	4.281	3.096	10.742	28.532	5.84	0	2.753	19.428	7.076	14.521	0	37.337	22.613	0.921	7.509	13.076
ENSG00000187801	ZFP69B	protein_coding	1:40450102_40463718_+	8.795	1.525	7.193	3.581	5.142	1.222	6.863	4.324	1.725	2.851	8.496	4.455	5.619	0.424	4.948	2.645	5.618	6.661	4.043	6.756	3.892	2.631	7.373	4.29	1.429	15.617	2.171	7.525	0.469	2.109	6.678	5.452	0.618	2.154	1.567	4.372	4.71	2.526	7.835	1.196	2.916	4.954	3.82	1.437	3.023	6.53
ENSG00000187815	ZFP69	protein_coding	1:40477290_40496343_+	0	11.362	6.386	12.022	15.297	8.445	12.952	12.641	7.239	5.618	16.976	10.679	5.189	39.198	8.566	8.571	13.879	14.819	9.738	13.273	12.612	37.51	20.08	18.533	17.749	23.669	10.469	11.191	8.617	7.437	9.539	12.114	1.314	11.273	7.697	9.837	10.099	7.524	28.126	6.027	9.552	14.667	13.827	6.082	13.129	12.219
ENSG00000164002	EXO5	protein_coding	1:40508741_40516556_+	4.374	3.251	2.292	2.736	5.073	1.115	1.92	5.368	1.578	1.314	7.136	5.205	3.136	2.962	3.389	2.424	3.13	3.16	2.928	4.847	4.444	6.629	1.988	5.543	6.185	4.296	5.01	3.252	0.849	3.03	6.402	3.663	0.299	12.159	1.443	5.774	3.329	2.4	6.626	3.142	6.095	5.959	3.151	0.934	2.051	3.689
ENSG00000117010	ZNF684	protein_coding	1:40531573_40548167_+	29.066	5.275	3.516	2.525	3.336	3.459	1.836	4.018	1.865	2	6.124	4.025	4.192	0	4.507	4.264	2.354	2.472	3.336	2.409	5.51	2.987	3.581	4.329	3.219	15.688	1.638	3.868	3.89	3.555	2.64	5.895	1.753	7.285	1.642	5.865	3.545	1.85	7.123	2.442	1.714	4.987	4.746	3.157	2.815	2.354
ENSG00000233910	GTF2F2P2	processed_pseudogene	1:40593633_40594353_-	0	0	0	0	0	0.828	29.341	0	0	0	0	0	0	0	0	0	0	0	0	0	0	0	0	0	0	0	0	2.132	0	0	0	0	0	9.543	0	43.834	0	0	7.18	0	0	0	0	3.204	0	0
ENSG00000117016	RIMS3	protein_coding	1:40620680_40665682_-	22.792	5.995	47.526	6.203	9.704	10.064	10.385	9.81	25.001	5.171	38.157	35.067	19.736	18.247	20.824	7.211	12.958	8.861	3.012	14.619	6.381	15.173	12.211	50.527	49.069	18.276	41.658	10.088	11.81	16.847	6.324	48.129	6.396	8.454	18.231	17.061	3.486	11.191	28.751	77.453	14.358	15.223	11.676	10.643	13.339	1.592
ENSG00000066136	NFYC	protein_coding	1:40691648_40771603_+	52.867	20.637	23.943	29.509	30.304	22.471	19.544	27.517	18.755	15.421	34.621	19.844	28.127	39.8	23.629	22.669	20.656	21.852	31.481	17.571	28.184	21.818	32.91	28.113	25.693	34.944	18.68	28.698	22.121	21.422	26.315	28.454	22.189	37.75	22.197	31.628	25.489	19.099	22.62	20.997	21.957	26.091	27.495	22.501	15.938	25.492
ENSG00000198974	MIR30E	miRNA	1:40754355_40754446_+	0	13.765	0	23.426	0	6.491	0	0	15.976	0	89.492	0	35.511	0	9.18	13.027	0	17.952	48.025	0	31.948	0	0	0	193.522	0	0	0	0	16.803	6.483	18.753	6.972	0	0	102.327	16.676	36.78	24.114	0	0	38.555	22.016	12.554	7.582	9.14
ENSG00000207962	MIR30C1	miRNA	1:40757284_40757372_+	0	21.344	0	9.686	0	6.71	0	0	0	0	66.078	11.392	0	0	3.163	4.489	26.215	0	14.893	0	0	0	0	13.345	0	0	0	0	116.799	28.949	0	53.308	18.018	0	9.142	249.331	4.309	0	16.618	37.199	0	0	0	0	11.756	14.173
ENSG00000117013	KCNQ4	protein_coding	1:40783787_40840452_+	14.946	2.54	4.881	2.103	8.252	12.466	6.946	2.708	1.594	2.707	4.464	3.078	1.771	0	3.083	1.863	1.486	5.731	5.366	3.431	2.677	0	0	22.539	1.716	6.171	0.364	2.833	6.693	3.353	24.964	3.461	4.591	4.477	2.691	10.354	13.309	10.641	14.113	2.573	5.139	5.231	9.225	21.374	2.118	5.881
ENSG00000179862	CITED4	protein_coding	1:40861054_40862363_-	31.564	108.756	110.588	20.071	58.685	137.444	150.275	104.947	730.14	178.818	280.129	95.583	133.603	137.262	157.731	353.74	28.496	24.585	117.71	44.657	122.952	20.019	44.036	160.482	103.441	56.857	230.152	231.516	156.721	412.235	290.015	148.16	33.051	95.243	268.632	172.473	120.333	134.316	50.805	649.083	156.375	39.532	73.701	140.477	117.672	389.325
ENSG00000233118	UBE2V1P8	processed_pseudogene	1:40942251_40942515_-	0	0	0	0	0	0	0	0	0	0	4.438	0	0	0	0	0	0	0	0	0	0	0	0	0	52.255	0	0	0	0	1.945	0	0	0	0	0	0	1.447	0	22.324	0	0	0	0	0	0	0
ENSG00000171793	CTPS1	protein_coding	1:40979688_41012565_+	23.037	21.091	43.003	21.406	28.908	15.318	17.576	26.364	23.611	19.808	63.632	28.054	53.205	40.743	14.847	19.871	22.203	37.941	28.991	30.935	27.289	24.206	18.418	38.232	67.117	38.617	27.096	54.736	15.405	27.404	41.21	28.06	14.53	33.235	26.971	23.769	46.131	15.911	29.273	28.594	31.985	29.075	27.24	13.547	35.435	22.982
ENSG00000171790	SLFNL1	protein_coding	1:41015597_41023237_-	42.335	19.625	18.77	19.53	38.422	12.491	29.893	15.208	32.532	12.276	27.79	24.449	35.677	37.242	10.642	11.438	12.647	8.034	30.336	41.982	29.249	60.292	31.824	48.864	22.408	24.775	22.788	42.58	9.481	28.504	32.743	28.834	11.634	49.281	25.162	36.356	52.721	16.554	19.836	27.302	41.792	22.776	24.586	13.377	20.455	56.042
ENSG00000010803	SCMH1	protein_coding	1:41027200_41242154_-	64.188	41.746	47.171	50.447	50.681	44.293	63.119	48.604	40.485	36.745	60.37	42.619	54.468	29.251	42.849	42.511	24.518	41.839	44.916	45.762	53.776	87.634	49.284	52.03	30.964	59.526	28.296	49.474	16.817	29.128	58.784	47.95	32.533	51.655	59.449	57.276	63.768	39.377	41.801	31.496	47.127	60.112	50.115	44.248	44.945	86.929
ENSG00000215893	RPL23AP17	processed_pseudogene	1:41098638_41099136_+	0	10.152	0	18.14	34.236	11.369	37.684	75.906	12.518	7.696	80.141	12.191	49.571	49.459	31.592	8.806	7.013	61.232	11.511	34.693	11.78	0	12.45	16.662	55.501	38.574	5.042	36.96	0	4.131	8.367	21.609	3.856	26.658	5.707	32.342	9.224	23.056	26.675	19.904	29.549	19.903	55.475	12.344	16.075	5.898
ENSG00000213987	AC093151.1	processed_pseudogene	1:41264550_41264862_-	0	6.069	0	0	0	1.908	0	0	0	0	3.758	0	0	0	0	1.276	6.522	0	1.412	0	0	0	0	0	34.761	0	0	0	0	0	3.811	0	0	0	1.3	0	0	0	2.363	0	8.412	4.533	0	0	0	0
ENSG00000204060	FOXO6	protein_coding	1:41361922_41383590_+	10.318	4.413	11.409	3.227	40.49	7.322	18.961	28.463	5.691	9.417	47.363	10.207	16.264	0	7.63	27.636	22.584	4.05	14.142	12.481	12.139	102.952	6.873	39.244	14.043	52.71	2.49	13.489	14.087	16.76	14.472	29.726	12.17	20.129	10.607	23.78	8.415	11.005	4.963	6.409	57.5	7.142	12.548	10.236	2.431	24.854
ENSG00000127129	EDN2	protein_coding	1:41478775_41484683_-	25.534	2.496	13.227	11.214	29.69	17.772	0	60.273	319.513	648.607	18.544	15.386	1.472	0	24.19	8.818	5.633	8.789	76.628	19.059	6.256	6.891	16.092	12.172	1.949	19.792	35.206	240.1	9.987	2.64	8.933	4.59	13.274	17.177	102.148	17.759	1.209	2.668	329.958	6.09	110.636	154.074	83.564	15.63	10.173	0.829
ENSG00000127124	HIVEP3	protein_coding	1:41506365_42035925_-	52.011	26.888	50.305	72.373	82.621	33.285	43.917	43.239	43.161	23.819	33.161	41.36	9.474	114.084	70.222	21.105	21.985	25.288	53.373	35.136	50.663	33.793	34.915	49.56	9.953	52.054	27.137	14.688	71.296	40.276	20.333	105.007	147.774	50.218	72.472	36.138	15.272	38.306	51.16	61.078	24.372	31.478	45.45	20.089	42.462	15.119
ENSG00000230638	AL445933.1	processed_pseudogene	1:41542069_41544310_+	201.027	28.808	79.219	68.828	108.41	49.677	20.968	28.908	41.466	48.245	51.937	62.407	11.449	206.009	62.53	12.116	37.073	75.141	81.193	32.217	42.999	76.518	40.377	45.031	21.176	34.341	44.514	11.882	66.071	31.488	14.631	75.412	172.945	69.767	63.148	36.291	11.975	25.355	108.516	48.976	29.83	43.349	73.78	31.768	48.534	13.69
ENSG00000227538	HNRNPFP1	processed_pseudogene	1:42040597_42041729_+	0	0	0	0	0	0	0	0	0	0	0	0	0	0	0	0	0	0	0	0	0	0	0	0	0	30.285	0	0	18.35	0	0	0	0	0	0	0	0.339	0	10.443	0	0	0	0.596	0	0	0
ENSG00000228776	AC114492.1	processed_pseudogene	1:42140635_42141391_+	0	0	28.845	0	0	0	0	0	0	0	0	0	0	0	0	0.88	0	0	0	0	0	0	0	0	0	0	0	0	0	0	0	0	0	0	0	0	0	0	17.917	0	0	0	0	3.392	0	0
ENSG00000044012	GUCA2B	protein_coding	1:42153410_42155820_+	0	0	10.841	0	0	0.494	0	2.323	0	0	0	0	0	0	0	0	6.277	0	0	0	0	1.809	0	7.866	72.054	0	0	0	0	3.413	0	0	0	0	0	4.453	0.635	0	33.057	0	0	1.175	0	0	0	0
ENSG00000197273	GUCA2A	protein_coding	1:42162690_42164745_-	0	0	0	0	0	0	0	0	0	0	0	0	0	0	0	0.669	1.466	0	0	8.999	0	0	0	31.832	0	0	0	0	0	4.316	0	0	0.537	0	0	0	0	0	37.16	0	0	0	0	0	0	0
ENSG00000198815	FOXJ3	protein_coding	1:42176539_42335877_-	39.201	23.632	37.377	38.707	23.538	27.192	24.521	33.737	35.131	35.382	115.514	32.221	40.54	12.476	34.094	32.646	30.161	46.424	46.461	36.149	30.377	49.609	40.826	36.954	60.358	102.138	27.604	68.1	23.337	22.809	35.997	25.024	21.605	29.798	29.715	30.663	35.235	22.094	35.795	21.477	29.639	35.996	28.354	30.947	39.77	35.258
ENSG00000177181	RIMKLA	protein_coding	1:42380792_42424232_+	15.296	0.446	8.074	0.266	1.641	1.315	0.776	0.198	0.744	0.846	76.554	0.714	6.7	6.832	0.595	9.605	1.926	1.964	2.14	0.315	1.243	1.251	3.205	9.415	4.356	10.172	0	6.768	1.659	0.182	8.195	1.026	0.198	4.404	0.322	1.777	6.148	1.371	12.505	0.68	5.844	2.812	1.665	1.797	0.461	0.778
ENSG00000235002	AL513331.1	processed_pseudogene	1:42412398_42412794_-	0	0	2.062	0	0	0	0	0	0.926	0	26.664	0	0	0	0	0	0	8.321	2.226	0	0	0	0	14.959	0	0	0	3.871	0	0	0	0	0	0	0	0	0	0	5.588	0	0	0	0	5.818	0	0
ENSG00000066185	ZMYND12	protein_coding	1:42430329_42456253_-	0	0.656	0	0.223	1.809	0.232	7.606	0.218	0.856	0.166	4.263	0	0.967	0.913	0.51	0.62	0.528	0	0.801	0.155	0.913	0	0	0.307	12.802	0	0.868	0.133	7.064	1.334	0.154	1.34	0	0	0.527	12.011	0.099	0.526	16.463	0	0.818	0.551	0.175	0.598	0.271	0.762
ENSG00000127125	PPCS	protein_coding	1:42456117_42473385_+	50.96	18.483	5.809	17.023	12.711	14.321	26.57	20.908	12.787	13.993	27.87	19.904	22.064	10.897	16.273	11.341	18.461	19	21.748	15.716	20.119	30.52	19.506	23.249	15.511	22.417	20.352	31.667	20.006	9.792	16.727	16.539	13.253	20.32	13.039	16.087	21.293	17.352	13.29	14.275	16.155	19.652	17.235	8.505	18.364	16.412
ENSG00000186409	CCDC30	protein_coding	1:42463221_42657190_+	7.042	0.69	2.525	0.872	2.616	0.773	1.846	2.545	0.4	0.489	9.339	1.248	1.281	2.844	0.841	0.956	2.571	0.958	1.257	0.701	1.19	6.959	1.959	1.53	3.458	3.897	0.748	1.16	3.016	0.773	0.439	1.764	0.735	1.831	0.564	3.331	0.461	1.236	5.442	2.226	2.31	0.974	1.433	1.237	0.42	1.636
ENSG00000230116	AL445669.1	processed_pseudogene	1:42491739_42492493_+	0	3.355	16.261	1.142	0	0	0	0.372	0	0	6.231	0	0	0	1.864	0.529	3.09	0	1.17	0	1.557	0	0	0	0	0	0	3.393	0	0	0	0	0.425	5.468	0	0	1.016	3.585	24.486	0	0.697	0.94	2.683	0.51	0	3.898
ENSG00000236876	TMSB4XP1	processed_pseudogene	1:42500205_42500339_-	0	4.69	0	6.386	0	15.483	0	0	0	0	121.975	18.776	0	0	2.085	2.959	15.122	0	0	0	4.354	0	0	96.78	0	0	0	0	0	11.451	0	0	2.376	0	0	0	2.841	0	0	0	0	26.274	0	0	2.583	9.344
ENSG00000236180	AL445669.2	processed_pseudogene	1:42570970_42571390_+	0	1.504	0	0	0	0.709	20.937	9.33	0	0	13.969	3.612	0	0	0.669	1.898	4.849	3.923	1.049	0	2.793	0	0	0	0	0	0	2.434	0	0	1.417	0	2.285	0	0	0	0	3.215	10.539	0	0	0	0	5.487	0	6.991
ENSG00000171960	PPIH	protein_coding	1:42658423_42676758_+	0	30.223	50.939	36.71	26.526	29.761	44.547	24.552	25.448	28.153	58.341	38.193	48.921	36.297	28.586	32.153	40.123	56.806	34.114	42.46	32.184	20.453	29.071	18.341	46.285	69.316	25.902	47.947	34.659	23.148	59.447	41.779	19.06	34.129	23.987	2.832	48.28	21.851	34.604	23.755	20.453	48.467	48.339	17.655	27.581	39.154
ENSG00000065978	YBX1	protein_coding	1:42682418_42703805_+	276.005	439.367	410.347	546.429	1065.65	563.267	464.812	800.004	935.401	339.193	347.034	295.653	497.027	340.132	453.272	605.105	333.111	485.933	755.424	1056.29	415.498	2350.14	445.141	386.409	361.029	1750.84	411.713	1848.12	331.293	463.108	1379.9	226.328	395.919	526.233	694.644	643.934	1265	377.446	307.13	267.193	750.934	861.395	412.797	382.496	645.008	531.872
ENSG00000164007	CLDN19	protein_coding	1:42733093_42740254_-	5.309	0	0.217	0.515	1.547	0.357	2.185	0.335	0.342	0.34	0.937	2.491	0	4.683	0.486	0.371	8.987	0.987	0.117	1.982	0.312	45.572	0	0	0	4.335	0.613	0.748	1.898	0.958	0.317	1.375	0.043	1.828	0.216	2.679	0.306	4.944	6.581	0	1.329	1.036	0.448	0.818	0.417	86.448
ENSG00000117385	P3H1	protein_coding	1:42746335_42767084_-	22.308	15.74	13.547	14.98	13.896	14.425	31.297	52.386	26.37	14.112	16.307	22.881	21.008	12.705	40.731	17.201	11.293	19.671	11.766	12.506	27.609	8.409	35.992	20.53	13.834	45.696	7.606	14.206	9.881	17.215	13.514	20.521	6.699	14.904	34.886	14.785	20.076	25.627	17.885	14.761	13.316	21.361	9.155	9.946	19.426	27.632
ENSG00000164008	C1orf50	protein_coding	1:42767249_42779491_+	31.121	6.391	22.961	17.18	33.075	8.989	27.844	20.301	8.234	5.584	17.303	13.701	10.778	45.233	11.461	9.43	7.732	19.635	9.75	25.12	10.256	27.29	12.904	16.863	10.49	32.639	10.903	34.002	19.338	8.814	8.468	13.944	6.693	27.698	11.135	43.825	10.432	11.113	18.089	20.859	22.16	13.955	16.053	7.903	7.278	13.881
ENSG00000283580	AC098484.3	protein_coding	1:42767292_42794493_+	0	0	0	0.349	0	0	0	0	0	0	0	0	0	0	0	0	0	0	0	0	0	0	0	0	0	0	0	0	0	0	0	0	0	0	0	0	0	0	0	0	0	0	0	0	0	0
ENSG00000274386	TMEM269	protein_coding	1:42785007_42816619_+	10.495	2.349	7.99	3.366	1.364	1.632	1.95	3.287	4.233	1.624	4.822	4.256	3.098	25.469	2.198	2.262	1.196	1.935	1.984	9.091	1.836	8.107	3.465	3.71	0	15.032	2.374	4.501	2.156	2.213	3.843	3.621	2.066	8.687	0.953	10.897	6.664	2.51	21.801	2.909	4.01	1.385	2.768	1.879	1.907	3.612
ENSG00000177868	SVBP	protein_coding	1:42807052_42817397_-	0	16.174	22.474	18.717	27.769	15.444	12.383	18.992	11.498	7.765	18.026	20.718	17.882	29.269	13.302	10.714	11.36	25.312	16.928	16.01	17.267	10.466	15.868	37.165	20.212	51.303	0	19.629	0.415	9.872	6.475	9.915	5.53	16.989	8.573	29.199	14.45	17.286	24.555	12.685	17.15	8.607	11.641	4.917	15.367	18.526
ENSG00000164010	ERMAP	protein_coding	1:42817122_42844991_+	12.702	7.034	3.358	10.856	6.666	5.88	8.605	11.547	3.386	6.989	6.979	11.487	18.029	12.685	8.511	5.144	6.737	7.454	6.805	11.002	9.424	31.106	9.691	10.871	8.116	14.262	4.605	7.858	5.946	5.269	8.433	8.521	6.822	6.428	7.627	15.874	8.134	7.774	13.583	9.334	7.047	10.612	11.378	6.804	4.249	4.007
ENSG00000164011	ZNF691	protein_coding	1:42846573_42852477_+	7.907	9.687	4.334	11.223	10.623	6.501	24.982	13.042	4.919	4.896	14.188	10.142	17.576	7.261	6.543	8.756	11.497	8.382	10.464	10.713	12.711	17.36	15.666	14.152	3.929	10.464	9.993	8.817	8.697	11.37	16.143	16.94	7.313	23.212	7.002	18.399	11.002	4.878	5.765	17.938	6.972	12.21	9.435	7.589	5.336	11.875
ENSG00000233708	AL512353.2	processed_pseudogene	1:42886597_42888767_-	16.86	0	0	2.197	7.916	0.457	0	0	3.184	0	0.599	2.067	2.617	0	0.143	0	1.486	0	0.225	0	0	0	0	9.081	23.19	36.257	0	0.522	0	0	0	2.638	0.327	0	1.244	0	8.797	0	17.715	9.281	2.684	10.486	0	0	0.356	2.572
ENSG00000237090	AL512353.3	processed_pseudogene	1:42891094_42892430_-	0	0	0	0	0	0.45	0	1.481	0.277	0	1.774	2.294	0	0	0.212	0	0	0	0	0	0.887	0	10.709	0	0	0	0	0.773	0	0	1.349	3.578	0.484	0	0.92	22.82	8.099	0.51	7.808	0	7.149	8.56	0	0.29	0.263	0
ENSG00000225099	ATP6V1E1P1	processed_pseudogene	1:42903232_42903912_+	0	0	0	0	0	0.877	0	0	4.856	0.94	0	0	0	0	0	0	0	0	0	4.383	1.726	0	0	0	0	41.783	0	1.505	0	0	1.752	0	0	0	0	0	1.126	0.994	13.031	0	0	2.083	0	2.261	0	0
ENSG00000117394	SLC2A1	protein_coding	1:42925375_42958868_-	132.327	63.097	225.31	707.238	240.354	139.769	110.296	173.91	2060.31	664.493	94.86	354.76	503.457	97.458	232.099	166.728	87.482	98.823	527.324	294.979	72.485	154.751	121.854	364.661	64.133	276.265	148.919	840.055	166.803	343.9	630.545	162.054	194.923	61.623	623.457	113.284	641.655	125.942	559.476	597.729	442.446	325.856	131.101	122.666	466.305	90.826
ENSG00000284138	ATP6V0CP4	processed_pseudogene	1:42952202_42952641_-	84.577	43.173	228.8	970.821	270.022	173.726	44.073	119.243	2693.27	884.405	61.482	109.453	177.141	120.196	78.055	92.607	163.053	99.473	262.087	339.177	66.799	119.204	133.125	434.608	0	79.885	139.142	505.322	140.276	339.625	93.529	134.294	46.649	35.445	630.586	51.961	111.577	58.446	791.592	667.157	119.684	290.213	147.309	203.869	482.712	97.47
ENSG00000277513	AL161637.1	processed_pseudogene	1:43104086_43104497_+	140.506	0	0	66.958	60.313	0	25.674	0	37.459	6.214	0	4.922	0	0	0	0	0	0	2.145	0	2.854	0	0	0	0	0	20.356	1.243	0	0	1.448	0	0	0	9.875	52.228	0	6.57	25.128	5.357	7.669	0	4.916	0	0	0
ENSG00000186973	FAM183A	protein_coding	1:43145153_43156396_+	0	2.154	0	18.222	20.753	5.078	0	11.452	8.927	11.196	9.716	10.592	17.689	0	4.514	20.576	18.989	2.006	20.61	9.572	10.568	0	8.625	21.354	19.225	32.125	6.52	8.464	7.892	10.516	4.347	21.586	16.83	6.91	15.222	0	24.041	1.315	24.793	23.594	9.468	8.962	6.889	3.554	1.864	14.506
ENSG00000117395	EBNA1BP2	protein_coding	1:43164175_43270936_-	25.362	25.634	51.087	27.539	30.75	26.33	27.855	35.851	21.745	18.844	30.647	30	29.887	14.533	17.737	19.054	17.516	19.086	27.708	34.184	26.48	40.214	14.502	17.485	19.803	110.755	26.544	40.273	17.407	24.805	47.675	19.937	19.688	35.924	29.825	52.663	36.7	16.737	31.025	18.845	35.195	31.33	15.306	13.092	29.572	27.358
ENSG00000243710	CFAP57	protein_coding	1:43172149_43254358_+	25.866	0.534	6.558	0.591	0.082	0.315	0	1.39	1.123	0.742	9.3	0.267	0.098	0	0.712	0.716	5.442	0.261	0.279	1.951	0.434	8.871	0.936	3.882	0.834	6.265	2.653	0.27	1.781	1.304	0.817	0.682	0.169	0.097	0.3	6.168	0.687	1.213	9.512	1.513	2.11	0	1.566	0.446	0.368	1.773
ENSG00000179178	TMEM125	protein_coding	1:43269983_43274002_+	0	5.006	30.2	11.847	2.631	6.52	6.195	2.958	2.214	14.94	50.484	15.269	11.246	29.204	4.134	1.654	25.804	5.908	10.314	4.495	7.525	0	11.695	12.521	20.855	36.866	33.629	14.852	19.569	26.191	15.943	11.692	6.038	4.663	2.144	33.419	30.037	5.606	10.023	14.75	23	7.212	4.321	6.668	4.99	7.282
ENSG00000253313	C1orf210	protein_coding	1:43281877_43285617_-	73.813	9.508	35.23	16.18	18.267	15.243	5.294	5.336	5.517	20.181	29.434	21.313	18.454	7.059	3.804	1.4	38.681	2.48	12.605	1.793	8.826	0	0	12.484	15.842	0	23.086	13.59	25.364	19.343	38.806	5.181	21.188	12.397	5.701	4.375	16.701	5.081	27.018	13.808	10.016	9.587	6.083	21.388	10.473	1.894
ENSG00000066056	TIE1	protein_coding	1:43300982_43323108_+	21.744	14.955	4.777	12.303	14.304	28.318	25.883	15.326	12.231	6.654	10.94	12.066	10.598	28.293	26.878	13.115	4.255	26.884	8.139	9.69	43.474	8.868	37.633	22.854	17.949	11.295	13.843	18.127	6.695	9.304	8.376	9.164	6.463	22.086	28.01	30.354	9.059	39.064	19.152	14.29	17.048	34.675	16.07	21.345	19.591	19.018
ENSG00000117400	MPL	protein_coding	1:43337849_43352772_+	0.671	4.316	25.104	4.302	19.092	2.689	8.583	12.294	0.805	1.558	9.735	6.417	2.045	27.464	4.249	3.89	1.491	2.814	2.151	9.009	3.864	23.673	4.753	12.722	0.241	20.78	5.002	8.854	0.158	7.903	4.21	4.515	2.342	18.089	1.486	26.354	3.828	7.907	15.841	5.373	18.588	3.454	3.616	3.749	2.122	6.039
ENSG00000117399	CDC20	protein_coding	1:43358981_43363203_+	20.61	88.175	58.644	64.723	27.578	125.204	31.487	92.912	91.005	53.037	74.748	57.485	69.935	21.967	40.604	121.587	58.419	28.299	97.176	44.818	91.38	101.781	29.03	56.242	45.604	57.096	51.992	63.36	33.396	70.311	162.018	43.937	50.655	49.729	109.755	54.046	132.627	37.316	34.786	38.676	32.154	70.278	51.742	38.139	165.795	77.542
ENSG00000066322	ELOVL1	protein_coding	1:43363398_43368074_-	20.654	35.888	68.643	44.745	58.744	43.156	46.798	36.11	35.791	46.33	33.118	49.254	36.717	62.206	40.585	17.524	21.816	31.835	50.083	34.627	47.808	19.015	33.677	45.5	58.211	23.16	58.681	50.271	60.141	54.674	58.957	56.136	32.207	44.956	47.148	47.294	68.598	34.021	21.001	47.077	40.283	38.75	32.555	50.2	51.376	16.463
ENSG00000159479	MED8	protein_coding	1:43383917_43389808_-	45.782	28.332	37.102	26.277	14.111	21.82	44.09	31.083	24.698	19.133	42.056	22.484	25.625	33.756	31.737	16.469	26.041	24.526	30.733	27.526	35.261	11.529	50.982	37.828	58.945	83.394	57.844	35.335	35.544	31.816	32.28	28.147	20.992	28.143	23.052	24.307	30.501	19.702	24.419	26.091	25.003	40.752	26.384	11.885	28.075	20.045
ENSG00000198198	SZT2	protein_coding	1:43389882_43454247_+	42.441	27.377	69.353	58.697	54.859	34.132	54.96	53.38	35.7	24.44	57.481	63.833	61.62	67.873	52.581	34.057	38.557	36.337	38.285	41.015	63.154	31.922	71.721	69.077	49.23	54.727	38.727	36.539	38.049	63.863	52.89	87.24	35.858	55.692	54.07	52.477	61.134	44.758	41.124	53.086	43.578	57.633	50.574	29.246	28.09	60.829
ENSG00000142949	PTPRF	protein_coding	1:43525187_43623666_+	290.402	129.393	203.311	182.566	336.309	101.79	154.881	153.899	204.977	180.484	206.997	502.649	374.075	286.509	108.748	243.425	200.03	97.07	283.137	194.911	109.719	282.11	65.188	270.682	249.124	48.558	256.003	374.701	173.236	306.539	415.405	132.646	288.938	174.993	331.303	199.972	394.465	103.139	154.556	213.559	334.587	234.441	184.755	113.126	224.109	356.136
ENSG00000066135	KDM4A	protein_coding	1:43650149_43705518_+	99.042	16.111	42.785	42.672	91.603	21.594	41.502	69.483	19.435	22.897	54.23	82.08	99.389	80.464	36.854	27.104	45.376	35.656	33.044	54.034	32.904	83.743	47.215	70.331	80.38	36.005	44.487	125.055	19.135	40.683	73.667	66.442	19.98	60.336	26.85	53.816	107.996	36.838	33.639	56.072	79.418	45.945	46.954	16.266	20.275	58.546
ENSG00000126091	ST3GAL3	protein_coding	1:43705824_43931165_+	4.868	3.002	4.67	6.681	10.708	3.517	13.819	8.084	2.681	3.695	7.877	6.653	14.203	3.928	4.91	4.276	3.336	5.957	3.721	22.172	8.241	11.935	6.535	18.959	11.274	11.472	2.404	7.628	3.495	4.648	5.234	5.209	1.878	7.976	4.532	11.309	15.001	6.003	7.464	5.277	4.922	7.112	10.08	5.099	4.354	6.643
ENSG00000233674	AL451062.2	processed_pseudogene	1:43743471_43743741_+	0	42.058	199.333	74.756	166.195	23.138	58.547	200.853	33.898	11.809	117.184	97.273	170.499	117.091	73.753	50.12	55.96	70.087	60.324	94.719	47.721	0	98.247	219.142	208.042	182.2	38.684	204.167	0	66.551	83.631	81.169	15.385	115.1	39.032	124.066	134.453	39.956	87.32	4.072	38.864	102.092	151.975	44.039	57.912	46.545
ENSG00000224751	SHMT1P1	processed_pseudogene	1:43850300_43851611_-	138.67	12.548	14.972	38.11	29.002	16.386	61.362	18.391	11.203	12.196	23.309	26.274	38.063	0	16.736	16.442	10.225	17.624	17.175	60.059	41.668	129.092	48.028	82.382	38.449	31.256	8.63	16.4	15.846	22.78	16.82	15.451	8.067	24.474	19.845	17.426	69.284	19.085	43.964	14.299	8.429	21.088	41.169	27.583	25.253	44.545
ENSG00000117407	ARTN	protein_coding	1:43933320_43937240_+	0	2.617	42.146	10.139	38.876	10.63	11.955	26.844	39.887	12.512	13.272	55.673	143.532	18.492	14.496	4.19	9.641	11.944	15.589	84.249	34.941	21.708	18.478	92.12	52.191	19.685	10.463	201.113	2.788	68.056	217.638	48.327	20.847	41.044	63.494	66.261	367.695	42.592	17.394	36.569	12.471	137.891	56.55	12.237	23.779	35.35
ENSG00000117408	IPO13	protein_coding	1:43946950_43968022_+	50.662	34.13	121.409	55.36	44.676	48.457	58.397	45.329	66.999	38.311	40.157	66.875	76.622	86.568	44.662	30.935	42.71	32.634	64.962	50.476	60.808	39.688	72.336	82.83	41.53	35.26	50.018	81.055	32.848	65.282	145.401	78.329	54.376	41.385	71.696	41.521	118.468	50.439	49.421	59.323	49.807	55.45	54.735	44.747	46.058	60.109
ENSG00000132768	DPH2	protein_coding	1:43970000_43973369_+	13.988	8.43	7.329	10.576	9.828	7.433	10.314	8.978	8.007	5.808	14.956	10.925	16.021	10.945	6.689	6.415	7.626	6.458	12.16	6.236	11.195	16.83	7.788	15.528	17.065	15.688	8.486	9.573	8.766	10.49	18.764	13.569	7.218	6.764	10.006	8.671	22.21	6.908	7.858	7.873	7.388	9.021	7.9	4.436	8.349	16.391
ENSG00000117410	ATP6V0B	protein_coding	1:43974487_43978295_+	10.624	21.02	62.584	28.529	26.496	29.245	44.994	22.348	28.513	34.731	46.419	35.481	53.195	53.629	31.305	20.405	22.81	25.037	33.875	20.982	44.707	9.77	29.735	31.738	43.305	33.544	16.291	29.696	18.763	26.374	57.803	40.737	21.82	29.182	26.634	17.277	47.854	34.568	11.856	23.648	22.894	22.748	19.707	20.931	24.051	24.545
ENSG00000117411	B4GALT2	protein_coding	1:43978943_43991170_+	30.621	45.595	47.919	54.584	73.269	40.855	62.435	103.436	63.435	38.141	29.205	66.912	79.901	23.96	76.963	43.018	20.886	33.132	55.027	65.452	53.544	97.247	57.992	73.264	52.093	78.636	33.044	107.121	32.858	62.492	134.685	33.312	67.94	35.068	124.835	63.535	128.968	46.785	35.177	46.871	46.178	55.625	48.882	42.313	55.695	85.224
ENSG00000159214	CCDC24	protein_coding	1:43991359_43996528_+	9.632	5.791	13.037	12.846	59.052	9.39	21.498	24.364	6.495	8.222	35.052	22.349	20.288	19.565	16.808	9.196	25.145	5.092	16.164	47.175	13.652	59.851	6.84	18.431	12.299	24.253	8.705	26.481	7.812	16.945	42.474	13.075	14.205	18.29	18.437	71.176	30.113	13.979	11.551	32.661	15.044	16.403	14.293	12.027	6.774	48.307
ENSG00000196517	SLC6A9	protein_coding	1:43991500_44031467_-	36.374	11.401	8.378	28.226	89.729	23.419	36.451	24.047	11.057	23.679	22.192	16.317	51.052	61.741	27.495	16.503	38.59	17.109	34.817	44.832	51.831	34.227	51.221	44.088	88.311	28.794	46.23	37.717	41.182	37.174	52.588	26.275	43.031	36.995	35.972	41.048	70.664	42.563	30.641	69.475	19.677	37.968	46.21	33.708	15.311	28.051
ENSG00000227163	AL139220.1	processed_pseudogene	1:44087958_44088477_-	0	4.871	0	9.118	85.12	12.059	63.284	14.568	2.827	7.385	0	1.95	0	0	23.82	4.609	0	42.879	0	0	3.391	0	0	20.557	0	0	0	1.97	0	3.964	0	0	0.617	16.76	7.041	68.537	5.901	65.072	17.065	0	0	8.186	2.597	8.884	10.731	2.426
ENSG00000271647	KRT8P47	processed_pseudogene	1:44103306_44104703_-	0	0.453	0	0	0	0.214	0	0	0.526	0	0	0	0	0	0	0	0	2.363	0	0	0	0	0	0	0	0	0	0	0	0.369	0	0	0	0	0	0	0	0.968	0	0	0	0	0	0	0	0
ENSG00000171872	KLF17	protein_coding	1:44118821_44135140_+	0	0.986	0	0.447	9.87	2.479	0	4.003	0.286	1.826	0	0.658	0	0	4.381	0.518	0	2.999	0.229	2.013	0	7.086	1.381	1.849	0	2.171	0	1.728	5.056	0.401	0.464	0	0.083	0	1.266	0	1.492	12.113	11.126	0.859	0.546	4.785	3.153	2.397	1.086	0.654
ENSG00000233514	AL356653.1	processed_pseudogene	1:44122153_44122512_-	0	3.518	0	0	0	1.659	0	0.779	6.124	1.778	0	4.225	0	0	3.128	0	1.62	0	0	0	0	3.035	0	0	0	0	0	2.846	0	0	0	0	0.891	0	0	80.319	0	0	6.162	0	0	0	0	13.902	1.938	0
ENSG00000283039	KLF18	protein_coding	1:44137821_44141631_-	21.815	0.2	0	0	0	0	0	1.155	0.233	0	0	0	0	0	0	0	0	0	0	0	0.186	9.685	0	4.888	0	3.444	0	0	0	0	0	0	0	0	0	5.322	0	0	12.407	0	0	0.898	0.214	0.487	0.11	0
ENSG00000226804	AL359839.1	processed_pseudogene	1:44150594_44151753_-	0	1.638	0	0	0	0	0	0	0	0	0	0	0	0	0	0	0	0	0	0	0	0	0	0	0	10.822	0	0	0	3.554	0	0	0	14.236	0	17.97	0	0	24.862	0	0	0.612	2.91	0	0	0
ENSG00000238037	OOSP1P1	processed_pseudogene	1:44155028_44155301_-	0	0	0	0	0	0	0	0	0	0	0	0	0	0	0	0	0	0	0	0	0	0	0	0	57.758	0	0	0	0	0	0	0	0	0	0	0	0	0	10.795	0	0	0	0	0	0	0
ENSG00000227994	AL035417.1	processed_pseudogene	1:44172506_44172719_-	0	0	0	2.014	0	0	0	0	0	0	0	0	0	0	0	0	0	0	2.065	0	0	0	0	0	0	179.892	0	0	0	0	0	0	0	0	0	0	0	0	6.911	0	0	0	0	0	0	0
ENSG00000271329	AL035417.2	processed_pseudogene	1:44187943_44189049_-	0	0	0	0	0	0.375	0	7.05	0	0	5.91	0.637	0	0	5.305	1.004	0	0	0	0	0	0	0	0	0	0	0	0	17.14	0	0	0	0	11.525	0.511	43.083	0.482	0	19.509	0	0	3.565	0	0	0	0.528
ENSG00000178028	DMAP1	protein_coding	1:44213455_44220681_+	61.272	29.535	23.608	42.427	71.038	27.685	43.297	55.607	20.987	18.765	91.139	43.576	57.846	47.994	39.634	32.666	44.863	39.541	36.339	41.596	43.703	37.238	29.992	64.899	75.513	79.825	31.535	39.941	20.966	43.755	37.188	70.619	20.424	60.346	31.137	61.515	38.154	26.413	52.936	44.805	69.981	38.222	37.663	22.172	18.857	67.441
ENSG00000117419	ERI3	protein_coding	1:44221070_44355260_-	59.486	43.531	33.37	67.649	66.367	53.993	85.811	91.993	54.096	39.633	110.556	61.487	98.885	66.762	65.503	69.034	52.587	33.247	64.368	56.111	58.463	35.044	39.818	93.002	66.312	77.95	29.4	65.109	40.121	53.446	84.956	62.909	46.285	74.886	74.884	67.221	93.563	63.726	57.146	39.911	75.192	64.261	47.453	45.579	49.262	103.07
ENSG00000187147	RNF220	protein_coding	1:44405194_44651724_+	4.776	14.885	26.851	29.576	30.902	16.625	36.588	24.615	11.121	13.234	33.423	28.577	32.455	19.345	23.185	18.943	13.324	16.312	20.874	28.893	19.149	32.755	26.962	53.577	26.736	48.674	14.556	31.276	11.407	23.452	25.525	35.997	13.967	29.726	22.181	25.4	33.184	26.931	19.989	23.392	33.244	21.634	22.227	16.699	14.563	32.152
ENSG00000263381	MIR5584	miRNA	1:44545493_44545552_+	2825.51	0	0	21.552	0	4.977	0	0	0	0	19.603	8.449	186.687	0	0	6.658	0	0	0	9.949	0	0	0	0	0	0	0	0	0	0	0	0	0	0	0	0	44.747	0	0	0	35.107	0	67.517	51.332	11.625	21.023
ENSG00000126106	TMEM53	protein_coding	1:44635238_44674481_-	16.153	3.317	1.599	3.023	2.482	2.121	3.339	1.968	1.99	2.557	7.937	4.456	5.926	18.156	2.799	2.235	2.563	2.86	2.942	2.438	5.324	0	2.522	7.698	8.431	3.715	3.425	4.594	4.557	3.752	3.389	3.025	2.107	4.928	2.709	4.358	5.891	2.704	5.253	4.115	3.46	4.661	3.477	1.128	2.075	5.114
ENSG00000198520	ARMH1	protein_coding	1:44674692_44725591_+	3.726	0.885	0.534	5.384	1.52	1.336	6.848	1.046	0.582	1.134	5.153	1.654	2.741	0	1.942	2.234	2.746	1.078	0.577	0.723	2.904	1.426	4.137	2.99	0	14.433	0	2.436	0	1.009	3.002	13.872	1.644	3.72	1.1	8.275	0.787	1.136	7.721	1.029	1.718	1.455	1.322	1.041	0.618	1.411
ENSG00000142945	KIF2C	protein_coding	1:44739818_44767767_+	23.325	35.041	63.716	37.203	28.911	36.939	9.547	37.464	20.646	22.746	68.274	38.606	48.338	73.987	24.344	46.378	34.055	19.007	55.407	38.288	43.672	92.461	12.166	34.372	26.95	77.188	25.192	62.857	8.136	41.248	59.147	29.124	23.935	32.449	33.254	37.554	42.969	20.271	43.176	30.442	40.104	40.339	26.051	16.744	47.984	43.191
ENSG00000142937	RPS8	protein_coding	1:44775251_44778779_+	292.003	497.802	323.992	531.645	857.563	722.051	457.106	587.262	794.311	438.028	326.821	330.613	268.778	393.684	459.372	597.882	157.866	532.86	496.232	515.313	433.325	1311.67	484.268	244.826	361.827	922.726	507.672	947.872	620.037	281.986	997.765	306.52	892.484	458.162	397.021	424.991	653.011	336.367	344.316	203.266	622.462	603.56	424.314	445.856	383.013	240.06
ENSG00000200913	SNORD46	snoRNA	1:44776490_44776593_+	0	79.15	236.098	120.194	425.6	37.324	186.463	269.781	105.996	160.007	192.261	219.349	157.069	0	175.943	61.459	92.54	142.929	127.452	344.395	113.045	598.885	213.342	205.572	656.237	555.242	161.281	472.9	0	188.28	217.923	269.569	98.681	432.242	136.914	245.698	210.212	143.158	127.989	270.586	258.242	102.319	142.824	40.72	80.482	109.157
ENSG00000202031	SNORD38A	snoRNA	1:44777843_44777912_+	0	0	0	0	0	0	0	0	0	0	0	0	0	0	0	0	12.499	0	0	0	0	0	0	16.968	0	0	0	0	0	0	0	0	0	0	0	0	0	0	0	0	0	0	0	0	0	0
ENSG00000234093	RPS15AP11	processed_pseudogene	1:44780331_44780715_-	0	26.315	0	5.598	0	2.327	0	3.644	2.863	6.65	18.33	1.317	15.759	0	0.731	1.038	2.273	2.145	12.624	0	15.268	0	29.968	33.936	0	0	7.624	1.331	23.625	13.384	4.647	16.804	3.332	0	1.057	34.932	3.985	0	15.366	7.166	1.368	0	1.754	6	2.718	0
ENSG00000142959	BEST4	protein_coding	1:44783585_44788170_-	0	3.529	18.572	4.976	4.019	5.349	16.141	8.6	0.878	1.274	6.555	39.151	11.519	0	4.034	0.795	2.206	2.63	2.287	3.089	5.148	0.435	16.959	1.891	3.15	14.992	8.513	3.671	0	4.308	3.087	10.302	1.787	5.661	5.183	8.031	6.871	5.658	22.668	2.636	2.725	5.083	4.838	2.146	1.111	6.193
ENSG00000173846	PLK3	protein_coding	1:44800377_44805990_+	20.722	15.84	75.591	86.971	40.519	31.085	44.621	36.972	48.839	39.299	24.371	82.174	19.518	36.972	82.016	36.087	13.707	63.749	23.836	48.42	77.239	43.901	55.168	37.966	27.618	63.018	48.582	39.871	53.273	36.783	33.683	43.812	28.769	38.25	70.726	27.611	47.586	124.405	35.69	54.307	31.004	56.825	46.575	46.062	37.409	51.847
ENSG00000188396	TCTEX1D4	protein_coding	1:44805913_44806675_-	0	26.556	91.18	129.934	84.472	46.961	111.675	50.01	35.638	34.392	21.581	70.427	26.303	0	95.558	51.833	11.467	21.646	17.372	42.248	117.105	0	110.502	70.051	0	83.36	36.272	36.929	61.308	74.964	18.76	64.442	28.583	61.922	130.1	71.386	54.289	237.704	27.137	43.391	51.074	58.575	38.05	48.943	31.539	124.539
ENSG00000222009	BTBD19	protein_coding	1:44808482_44815585_+	35.629	15.176	52.586	55.55	69.673	25.367	44.023	81.823	26.79	24.094	14.169	61.515	25.535	15.928	99.335	42.911	10.32	54.301	10.091	48.092	58.274	62.526	119.054	48.142	10.798	108.378	20.311	43.458	20.708	23.02	14.37	27.711	19.881	37.357	68.92	49.363	37.252	108.446	29.788	32.543	30.001	40.327	24.316	27.489	32.035	124.94
ENSG00000117425	PTCH2	protein_coding	1:44819844_44843253_-	8.013	5.062	7.138	14.88	14.109	16.492	39.931	11.317	4.006	3.489	10.471	12.802	22.471	11.53	13.912	8.637	7.1	11.553	4.495	18.221	7.69	105.22	18.866	41.433	4.313	14.293	3.962	3.909	19.595	8.426	7.477	25.076	4.836	24.085	8.796	41.172	48.71	23.362	28.215	22.557	13.299	8.507	11.653	22.313	5.449	135.289
ENSG00000226499	AL136380.1	processed_pseudogene	1:44843921_44844082_-	0	23.452	0	10.643	0	12.902	0	29.443	13.609	0	36.302	25.034	46.096	0	20.853	17.262	10.801	0	8.182	11.055	0	0	0	21.995	0	0	0	0	0	28.627	18.408	127.796	21.777	0	10.045	33.207	26.043	20.887	31.953	61.309	71.515	13.137	16.671	30.894	12.917	15.573
ENSG00000070785	EIF2B3	protein_coding	1:44850522_44986722_-	33.663	22.762	20.976	24.614	18.298	24.96	21.124	29.582	17.57	17.834	33.178	18.398	34.117	32.14	20.966	14.154	18.309	24.573	24.394	17.66	23.962	15.035	28.087	28.192	29.942	35.122	20.772	26.259	22.796	16.485	26.056	26.855	17.486	18.067	15.324	34.698	18.142	14.666	35.105	19.551	18.296	23.305	20.555	12.912	25.134	20.755
ENSG00000229815	CCNB1IP1P1	processed_pseudogene	1:44958557_44959395_+	0	9.811	0	2.569	0	2.847	0	3.679	0.438	0	2.804	1.208	2.225	0	2.684	1.428	2.086	5.906	4.74	0	1.401	0	1.058	0	0	0	6.497	0	0	0	7.109	13.88	2.294	3.28	0.485	7.213	1.829	4.033	1.763	0	6.904	4.228	3.219	0	1.663	3.007
ENSG00000232369	PPIAP35	processed_pseudogene	1:44988234_44988725_-	0	0	0	0.876	0	1.214	0	0.57	0	0	4.781	0	0	0	3.433	11.367	0	0	1.796	0	5.974	0	0	0	0	0	0	1.041	0	1.047	0	0	0	0	0	28.702	0	0	21.042	0	2.141	1.442	0	0	0	1.709
ENSG00000268949	MRPS17P1	processed_pseudogene	1:44988705_44991834_-	0	0.607	0	0.138	2.729	0.859	0	4.213	0	0	0.752	0.324	1.789	0	0	2.808	0.373	0	2.541	0.763	0.751	0	0	1.138	0	2.406	0	0.982	3.321	1.646	0	0	0.41	0	0.26	4.297	0	0	14.412	0.881	0	0.68	0.647	0	0.223	1.075
ENSG00000126107	HECTD3	protein_coding	1:45002540_45011324_-	45.045	26.637	39.039	52.208	74.935	37.847	44.899	43.153	40.855	31.659	54.673	62.577	34.165	43.6	50.632	22.76	42.827	33.736	42.881	33.219	44.394	7.48	35.081	47.736	29.377	33.727	51.577	58.036	31.993	47.621	34.309	67.099	26.806	50.089	50.04	39.87	43.999	42.292	38.13	54.283	39.131	46.056	33.173	32.858	38.93	48.42
ENSG00000126088	UROD	protein_coding	1:45010950_45015575_+	20.229	10.091	10.799	10.703	9.9	11.575	10.977	17.989	12.692	10.105	13.601	10.822	12.627	8.886	16.297	10.453	9.901	13.161	12.609	9.646	11.982	36.286	13.091	5.282	9.604	23.635	10.63	14.316	13.532	6.837	14.279	11.637	5.016	12.308	12.635	13.458	13.334	12.089	11.292	9.366	15.809	14.671	11.761	7.591	10.47	9.599
ENSG00000162415	ZSWIM5	protein_coding	1:45016399_45306209_-	42.728	8.904	12.294	17.839	4.219	12.167	16.245	10.222	15.032	5.523	26.501	17.902	17.079	74.368	8.772	9.128	4.148	6.994	8.119	9.444	15.311	0	8.651	12.527	6.164	28.351	6.366	20.957	12.251	8.564	13.629	10.063	10.25	9.162	2.47	26.971	1.471	8.111	23.633	7.406	5.386	14.17	12.947	8.182	4.737	5.241
ENSG00000234315	OSTCP5	processed_pseudogene	1:45069977_45070429_-	0	1.398	0	0.952	0	3.296	2.594	3.716	0	1.413	5.193	0	0	0	0	0	1.288	0	0.975	0	3.893	0	0	10.488	0	0	0	4.524	0	4.55	0	0	1.416	0	0	0	0.847	0	9.795	0	0	0	1.49	0	0	0
ENSG00000186603	HPDL	protein_coding	1:45326895_45328679_+	0	31.926	59.609	26.08	18.706	25.092	8.23	11.946	16.469	5.02	11.861	10.792	23.009	23.702	5.677	22.604	4.575	6.014	37.129	10.367	25.358	44.688	4.972	66.541	20.503	7.97	10.336	30.423	31.302	21.362	57.136	24.646	9.163	26.469	18.233	0	18.694	17.44	10.357	24.112	10.916	6.359	7.565	4.529	13.091	23.32
ENSG00000132781	MUTYH	protein_coding	1:45329163_45340893_-	6.042	1.264	6.777	2.708	4.009	0.814	1.288	3.061	0.966	0.623	5.901	2.568	2.887	9.102	2.002	1.634	1.321	1.166	2.303	2.704	2.004	5.695	4.755	6.074	7.082	7.052	2.533	3.194	1.614	1.732	2.673	1.828	0.781	7.864	0.892	3.963	2.148	0.956	3.314	3.467	5.386	2.557	3.058	1.631	0.595	2.355
ENSG00000132773	TOE1	protein_coding	1:45340052_45343973_+	12.936	11.886	5.845	14.336	14.102	10.296	19.904	9.217	8.397	6.399	29.759	15.619	23.426	25.898	10.454	12.227	12.258	9.099	12.621	10.719	15.952	7.358	17.928	20.115	2.825	16.393	8.727	8.99	8.219	11.881	16.064	22.617	5.693	9.827	5.396	10.29	15.339	7.595	9.657	14.974	16.332	14.475	7.439	6.677	6.76	18.788
ENSG00000070759	TESK2	protein_coding	1:45343883_45491163_-	17.042	9.739	17.895	17.028	17.798	9.05	6.823	7.742	8.643	5.983	29.263	21.021	20.338	31.366	17.234	7.048	5.409	11.331	17.788	10.531	13.561	12.522	17.397	26.148	14.019	21.957	19.411	13.982	11.168	16.006	13.22	20.031	4.739	13.626	9.815	22.205	19.952	9.49	18.287	18.47	25.171	13.157	15.067	6.676	4.996	23.457
ENSG00000236872	PPIAP36	processed_pseudogene	1:45415020_45415344_+	0	62.346	80.588	37.136	0	16.537	84.982	47.482	16.959	17.724	68.761	20.278	45.954	0	53.703	18.438	1.795	12.705	43.504	40.409	27.131	0	79.193	47.51	63.912	82.401	60.642	70.935	1.999	36.467	5.505	31.851	14.802	117.146	12.518	153.109	25.963	33.317	100.116	33.956	42.129	58.936	83.097	26.061	5.365	38.812
ENSG00000280670	CCDC163	protein_coding	1:45493866_45500079_-	8.775	1.11	4.758	0.756	0.931	2.232	1.518	1.709	0.848	0.768	1.085	0.702	2.024	0	1.766	4.902	0.404	0.533	1.141	0.771	2.278	0	7.288	2.192	2.738	1.699	0.542	0.425	3.057	0.285	3.357	1.99	0.74	0.635	1.464	5.212	0.637	0.749	6.277	0.56	0.826	1.047	2.243	0.817	1.416	2.366
ENSG00000132763	MMACHC	protein_coding	1:45500300_45513382_+	0	21.128	20.074	16.103	27.35	13.752	24.887	17.363	11.527	13.142	39.916	14.168	68.747	44.744	10.678	17.943	18.131	17.074	29.989	33.793	18.273	69.492	18.476	35.397	19.04	12.53	23.559	40.69	17.417	28.289	27.044	21.034	9.878	29.826	16.475	30.012	20.837	14.185	16.66	23.683	27.033	11.127	22.335	11.967	20.439	14.869
ENSG00000117450	PRDX1	protein_coding	1:45511036_45523047_-	0	145.811	127.297	124.642	44.851	195.004	187.894	120.003	127.34	395.519	243.762	128.792	1157.02	90.506	127.63	66.505	149.068	216.351	247.186	206.42	144.462	107.249	152.105	27.351	339.785	141.535	234.122	245.034	119.933	108.35	203.985	67.408	85.354	125.542	91.072	61.431	509.221	154.305	84.864	73.946	147.705	182.374	227.859	131.672	258.309	56.188
ENSG00000117448	AKR1A1	protein_coding	1:45550543_45570049_+	53.362	35.619	48.691	54.541	78.25	49.061	72.771	60.444	32.468	54.393	80.443	56.555	97.776	39.952	65.203	37.022	65.779	46.454	77.066	51.86	66.531	56.603	89.433	55.278	42.697	78.687	54.983	91.224	26.643	48.798	52.135	58.532	55.031	50.369	50.38	77.376	112.378	50.941	29.927	40.269	50.367	50.337	65.03	31.784	44.459	48.098
ENSG00000132780	NASP	protein_coding	1:45583846_45618904_+	55.525	46.856	54.63	51.313	78.846	37.897	39.156	78.883	27.045	32.783	175.804	59.4	80.656	82.505	46.033	70.1	50.135	60.922	34.347	50.871	55.456	142.524	34.647	67.5	83.897	105.506	28.488	79.449	30.076	47.649	74.717	47.092	25.495	80.466	39.348	90.337	51.265	38.076	52.92	55.588	78.802	46.828	54.437	27.223	54.243	70.112
ENSG00000159588	CCDC17	protein_coding	1:45620044_45624057_-	16.227	6.01	6.947	6.176	24.451	4.033	10.565	4.276	1.777	2.804	15.243	9.068	8.178	10.297	4.65	2.844	4.631	3.618	5.807	3.432	15.505	3.49	10.368	11.707	10.11	9.547	10.945	9.492	15.12	13.732	5.879	17.163	1.464	11.722	2.822	14.974	9.241	8.029	6.951	13.395	15.187	4.403	5.361	5.06	3.533	17.038
ENSG00000159592	GPBP1L1	protein_coding	1:45627304_45688113_-	46.78	54.983	50.168	74.568	76.197	56.612	60.269	57.759	51.22	56.953	127.507	56.592	69.04	77.012	56.022	40.273	56.803	88.192	97.043	65.918	59.34	105.606	69.132	69.051	107.892	108.724	85.422	113.934	89.689	52.502	54.395	57.222	51.731	67.084	50.146	80.219	58.232	46.666	62.672	70.016	71.317	74.045	60.034	49.653	66.756	69.911
ENSG00000225447	RPS15AP10	processed_pseudogene	1:45645816_45646197_-	191.23	66.304	92.132	62.061	117.903	40.646	29.228	69.041	44.248	75.396	126.24	66.353	112.403	0	69.272	37.648	71.765	45.398	72.868	50.006	46.165	0	69.699	27.984	62.143	74.487	94.404	67.056	122.456	75.54	53.084	67.745	27.706	34.823	28.755	77.454	36.146	54.919	94.856	154.557	71.685	68.713	54.791	33.258	39.258	111.168
ENSG00000234329	AL604028.2	processed_pseudogene	1:45651039_45651826_-	164.416	57.856	13.503	90.256	92.632	37.135	83.523	70.143	46.165	42.235	94.035	93.282	121.418	44.743	55.73	57.793	60.697	37.727	80.18	43.18	74.598	38.827	23.652	84.409	15.063	31.861	83.015	42.259	43.698	99.397	54.495	135.742	49.247	55.883	45.433	43.521	57.434	46.376	85.398	77.026	54.8	87.326	35.986	20.031	27.44	120.588
ENSG00000159596	TMEM69	protein_coding	1:45688181_45694436_+	68.694	71.224	33.682	50.258	26.275	46.967	29.019	36.82	34.444	57.36	57.545	36.856	66.583	59.649	29.219	24.477	54.007	38.138	76.164	42.035	43.812	66.452	54.378	25.525	42.966	75.002	27.802	44.742	32.381	33.929	53.724	24.258	41.207	33.139	29.764	24.598	56.997	30.325	47	25.482	31.784	54.495	32.724	38.2	59.163	33.068
ENSG00000197429	IPP	protein_coding	1:45694324_45750653_-	61.032	25.264	44.548	29.425	41.907	25.893	43.097	55.519	24.068	28.488	64.289	53.664	77.607	28.46	28.891	33.352	37.195	40.757	46.67	28.498	24.945	49.645	22.72	47.663	67.066	110.015	28.529	53.877	32.515	20.084	29.848	41.281	26.48	34.699	26.365	54.589	30.163	28.406	47.583	24.688	26.719	38.285	45.779	26.903	31.61	29.382
ENSG00000236111	AL603882.1	processed_pseudogene	1:45781277_45781957_+	0	0	0	0.633	0	0.438	0	0	0	0	0	0	0	0	0	1.173	0	0	0	0	0	1.605	0	0	31.954	0	0	0	0	0	0	0	0	0	0	0	0	0	18.46	0	3.093	0	0	0	0	0
ENSG00000086015	MAST2	protein_coding	1:45786987_46036122_+	56.022	47.394	61.132	57.154	102.039	69.637	120.08	92.751	37.061	43.527	131.352	115.364	188.031	107.69	90.373	51.858	45.305	75.539	108.033	61.015	77.571	47.63	101.09	286.923	66.874	84.541	44.928	67.115	44.805	86.524	75.904	53.965	60.153	89.574	101.254	124.571	141.373	68.256	60.115	65.528	73.722	81.707	73.413	59.01	67.715	101.335
ENSG00000232467	TMA16P2	processed_pseudogene	1:45846994_45847594_-	0	4.214	0	5.02	9.044	5.465	0	6.536	3.668	3.195	5.871	5.061	3.883	23.466	8.431	0.665	9.22	15.115	11.027	0.993	7.825	0	0	9.881	77.351	20.887	5.582	9.377	0	5.144	6.947	7.177	2.668	0	6.092	0	6.382	2.252	12.304	0	5.257	1.18	14.604	2.562	9.865	2.798
ENSG00000117461	PIK3R3	protein_coding	1:46040140_46133036_-	7.77	10.963	8.294	10.009	8.494	11.322	15.696	13.275	2.565	10.008	47.439	13.166	18.292	10.411	10.693	12.761	33.39	23.997	19.006	8.894	18.817	14.593	14.116	19.608	19.316	17.86	4.446	10.314	6.584	3.804	14.369	7.323	2.927	20.04	7.59	21.977	38.017	14.034	7.99	11.59	8.376	10.617	17.988	7.725	9.222	15.886
ENSG00000233114	AL358075.3	processed_pseudogene	1:46104950_46105175_+	0	11.207	0	24.794	34.36	46.242	91.006	38.486	0	42.48	104.087	33.646	26.847	0	31.14	22.979	104.526	65.773	31.28	0	26.01	227.243	0	157.666	140.051	0	16.699	29.469	0	0	29.029	9.542	9.934	22.326	16.201	0	56.004	41.922	35.993	2.442	0	94.17	68.712	17.035	15.432	70.696
ENSG00000117472	TSPAN1	protein_coding	1:46175073_46185962_+	15.767	13.819	4.321	3.414	36.216	13.663	2.172	21.036	0.517	81.327	44.919	49.159	37.949	13.031	9.116	1.195	17.81	6.25	84.681	2.101	4.242	0	14.214	10.243	22.804	14.876	5.314	23.352	33.731	13.513	13.331	9.185	1.75	15.016	1.862	26.746	9.518	1.787	8.85	6.312	83.227	14.982	19.131	0.949	7.181	15.466
ENSG00000250719	P3R3URF	protein_coding	1:46175486_46176478_-	0	0	0	0	0	0	0	0	0	0	0	2.567	0	0	0	0	0	0	0	0	0	0	0	0	0	0	0	0	0	0	0	0	0	0	0	0	0	0	3.744	0	0	0	0	0	0	0
ENSG00000085998	POMGNT1	protein_coding	1:46188682_46220305_-	34.992	45.197	35.811	35.923	70.888	24.47	40.54	52.72	23.223	29.535	49.465	54.688	48.332	39.994	37.798	29.039	35.895	23.514	52.165	37.773	35.608	45.786	39.448	49.127	51.368	46.304	17.991	35.224	26.521	27.238	46.944	37.443	27.099	39.043	38.143	70.259	50.551	29.976	28.76	26.782	70.83	37.28	34.126	19.964	27.155	83.417
ENSG00000171357	LURAP1	protein_coding	1:46203334_46221256_+	0	15.068	0	2.331	8.4	8.236	12.395	3.035	3.18	5.538	16.539	18.369	5.301	20.975	10.657	4.753	6.782	4.02	5.257	7.103	3.815	43.732	16.32	7.708	0	17.652	7.711	4.987	0	5.852	19.676	11.43	1.388	10.171	3.08	40.732	1.659	13.908	11.198	5.372	37.31	9.208	13.876	16.241	3.772	37.521
ENSG00000085999	RAD54L	protein_coding	1:46246461_46278480_+	3.541	10.861	8.003	8.965	4.504	5.74	7.353	10.881	6.516	7.743	27.192	20.037	23.63	12.271	4.385	15.823	17.472	7.322	16.549	10.239	14.126	15.121	4.486	20.275	15.491	8.807	6.116	8.915	8.775	10.632	29.801	13.045	8.69	13.151	12.979	6.074	23.296	8.187	10.601	9.556	15.753	12.874	14.714	3.318	9.306	13.379
ENSG00000132128	LRRC41	protein_coding	1:46261196_46303608_-	18.893	59.036	44.876	38.745	54.006	41.608	63.289	68.109	51.18	36.871	62.409	39.067	75.325	78.172	43.566	41.813	58.103	46.635	69.131	48.756	54.138	35.133	48.997	79.153	52.17	85.164	43.546	53.072	38.126	39.743	64.008	45.008	47.993	52.445	52.527	61.888	59.672	37.918	35.781	41.338	63.702	46.514	60.475	36.113	41.747	73.755
ENSG00000173660	UQCRH	protein_coding	1:46303698_46316776_+	120.526	114.305	171.49	143.12	242.373	134.56	113.458	187.899	158.435	130.5	199.086	134.526	223.459	270.154	120.769	168.613	154.657	205.559	172.525	259.971	133.853	520.808	134.086	111.062	245.351	524.232	168.095	374.584	88.033	114.881	358.11	89.436	100.379	145.952	91.581	178.443	272.798	102.83	112.044	107.013	311.407	274.858	214.533	112.663	130.595	82.089
ENSG00000117481	NSUN4	protein_coding	1:46340177_46365152_+	33.146	15.957	15.548	20.015	24.436	14.228	24.919	16.456	16.992	14.982	19.409	18.352	25.522	14.658	16.763	13.286	15.165	26.251	17.973	18.479	21.994	30.541	27.758	22.562	12.842	31.581	15.421	21.823	9.931	13.842	23.231	19.366	13.846	11.941	11.371	15.569	22.029	12.249	17.784	16.481	18.929	26.861	20.987	13.863	14.722	20.438
ENSG00000225779	AL122001.1	processed_pseudogene	1:46370586_46370955_+	0	18.825	0	5.825	0	2.421	0	2.275	4.966	8.649	3.179	1.37	0	0	3.043	4.319	8.67	8.928	7.165	20.974	7.944	0	9.595	6.42	0	0	0	6.923	7.024	0	3.224	9.326	1.734	0	3.299	0	1.037	5.487	23.983	0	0	11.504	7.299	14.567	7.541	6.818
ENSG00000117480	FAAH	protein_coding	1:46394317_46413848_+	15.072	17.31	45.048	34.329	84.489	19.427	60.296	44.487	14.867	19.48	86.172	72.248	20.839	61.686	20.317	5.752	39.704	13.545	42.677	9.247	31.068	19.914	16.983	68.403	30.104	14.49	14.75	27.73	42.034	34.466	60.327	54.867	3.39	38.623	32.104	13.236	44.107	32.561	39.218	42.94	34.743	30.642	16.365	15.927	5.53	47.893
ENSG00000197587	DMBX1	protein_coding	1:46506996_46514226_+	19.097	2.223	13.76	0.159	3.013	1.876	3.8	3.939	0.272	0.236	6.301	2.154	1.983	0	2.08	4.945	0.269	0	0.326	0.772	0.543	1.817	0	3.511	3.289	18.398	2.324	3.407	4.681	0.952	0.331	0.876	5.984	2.373	0.376	5.466	0.142	0.75	11.612	0	1.362	1.704	2.744	0.569	0.387	0.155
ENSG00000282881	TMEM275	protein_coding	1:46532166_46543969_-	0	1.163	0	0	0	0.549	0	0	0	0	0	0	0	45.34	0	0	0	1.517	0.271	0	0	0	0	3.637	23.622	0	0	0.627	0	0	0	0.264	0	0	0	0	0	0	12.227	0	0	0	0	0	0	0
ENSG00000162456	KNCN	protein_coding	1:46545644_46551527_-	3.778	1.012	1.683	0.098	5.499	0.068	0	0.192	0	0	0	0	0.853	0	0.129	0	0.067	0	0	0.682	0.134	0	5.271	0	0	3.25	1.437	0	8.756	0.235	0.272	0.099	0	0	0.093	7.219	0	0	13.344	0	0	0	0.925	0	0	0
ENSG00000079277	MKNK1	protein_coding	1:46557408_46616843_-	32.078	20.57	37.463	24.641	43.45	22.006	45.902	23.114	12.775	24.423	21.5	29.644	51.89	24.104	30.48	10.828	15.541	24.585	25.472	48.106	38.136	8.424	34.555	37.664	28.967	21.993	28.506	72.037	30.84	30.107	29.063	24.719	13.451	27.69	23.277	40.104	26.649	29.138	22.302	51.047	20.197	35.67	32.671	18.07	23.133	16.88
ENSG00000142961	MOB3C	protein_coding	1:46607715_46616891_-	40.93	21.436	52.639	47.434	91.186	23.08	84.212	40.231	16.274	25.197	22.154	63.099	111.908	77.479	55.509	18.032	15.54	34.123	38.5	106.87	43.841	31.8	49.774	90.9	53.039	29.255	36.931	107.147	25.247	44.027	70.593	64.737	27.62	51.529	34	95.451	39.604	48.347	36.705	70.413	48.345	80.355	74.127	25.871	25.211	31.857
ENSG00000123472	ATPAF1	protein_coding	1:46632737_46673867_-	10.393	22.013	6.172	18.954	18.121	15.026	10.261	19.619	12.074	12.548	23.619	12.956	29.376	19.309	14.501	15.505	20.069	26.415	20.305	20.895	15.21	37.987	21.344	18.572	11.776	65.03	10.517	24.357	13.614	11.779	23.007	16.09	9.088	21.372	8.363	10.728	13.943	14.288	22.069	12.482	18.642	19.144	20.149	18.029	16.553	14.283
ENSG00000233647	NENFP1	processed_pseudogene	1:46665910_46666375_-	0	12.229	0	6.475	13.331	6.408	0	10.235	10.251	9.614	0	7.615	6.009	0	12.082	8.573	3.129	0	4.741	5.124	11.353	0	0	0	31.838	0	5.399	2.199	0	11.058	6.399	28.692	2.753	0	6.984	0	8.231	0	28.564	17.761	1.13	3.045	14.489	6.609	10.478	3.609
ENSG00000186118	TEX38	protein_coding	1:46668855_46673594_+	0	2.91	9.673	3.962	14.531	3.725	8.489	5.435	1.448	3.572	6.564	7.656	5.363	64.82	2.126	1.836	1.723	2.44	2.321	6.467	4.053	0	14.568	9.358	0	7.968	12.665	4.878	0	12.349	0.979	6.797	1.369	7.228	2.404	4.415	2.267	1.333	4.613	9.42	10.2	3.726	6.871	5.182	2.862	4.969
ENSG00000159658	EFCAB14	protein_coding	1:46675159_46719114_-	72.14	61.298	39.438	67.525	57.739	65.169	76.85	62.913	55.073	66.812	61.647	53.14	70.392	40.865	62.631	38.352	62.631	92.526	78.041	78.459	63.677	45.562	74.012	52.21	91.211	118.78	61.839	79.845	63.748	47.931	67.042	58.261	57.208	47.516	61.093	49.803	61.902	74.788	43.125	59.531	37.121	93.912	67.083	70.021	68.44	44.228
ENSG00000236476	AL593856.1	processed_pseudogene	1:46742329_46743133_+	0	0	0	0	0	0	0	0	0.456	0	0	0	0	0	0	0	0	0	0	5.191	0	0	0	0	0	0	0	0	0	1.28	0	2.679	0	0	0	0	0	0	10.105	0	2.617	0	0	0	0	0
ENSG00000142973	CYP4B1	protein_coding	1:46757838_46819413_+	10.961	4.184	7.334	0.531	7.045	8.127	2.106	5.06	0.041	9.319	4.216	4.315	0.784	15.796	0.221	0.671	281.513	12.58	5.939	2.541	10.337	0	0	1.596	1.44	14.248	5.307	1.09	27.653	2.482	0.334	2.029	11.1	14.386	0.046	7.08	0.43	1.289	9.277	7.849	0.177	6.118	26.317	10.694	0.586	1.554
ENSG00000238145	AL731892.1	processed_pseudogene	1:46891639_46892830_+	0	0.531	0	0.723	0	0.751	0	0	0	2.148	0.987	2.977	0	0	0	0.67	34.987	0	0.741	1.502	0.986	0	0	0	0	0	0	0	0	0	0	0	1.076	0	0	0	0.322	0	4.343	0	0	5.951	0	3.23	0.585	1.058
ENSG00000187048	CYP4A11	protein_coding	1:46929177_46941484_-	0.315	0.289	0	0.492	2.481	0.681	3.017	1.793	0.084	0.584	0.805	0.81	0	0	0.032	0.137	14.975	3.204	0.151	1.09	0.47	2.494	0	0.271	1.919	0.286	1.1	0.117	1.631	0.412	0.272	0.886	1.427	1.308	0.093	2.916	0.306	0.463	11.729	0.126	0.421	1.538	6.471	4.041	0.318	0.192
ENSG00000186377	CYP4X1	protein_coding	1:47023669_47050751_+	28.459	27.05	0	39.283	22.116	11.055	0	23.173	1.308	53.317	32.66	51.614	14.123	37.655	8.017	19.057	94.064	29.105	15.1	19.976	77.848	63.407	4.423	7.188	51.058	0	8.808	3.648	39.782	4.953	8.493	11.977	89.512	59.277	2.028	9.336	15.975	7.95	19.744	40.269	3.375	11.617	69.463	12.883	2.607	71.698
ENSG00000186160	CYP4Z1	protein_coding	1:47067231_47118318_+	31.662	1.877	12.433	9.902	0	1.438	18.507	11.643	0.681	4.743	5.665	5.071	0.692	0	0.939	1.924	30.471	3.672	2.947	11.059	9.147	21.052	8.878	0	8.062	3.721	1.088	3.227	17.091	0.764	3.315	1.438	8.556	15.296	1.96	0	3.411	0	21.371	12.88	5.073	4.994	7.505	1.569	1.809	9.191
ENSG00000225154	AL450996.1	processed_pseudogene	1:47074778_47075979_-	0	0.527	0	1.076	5.168	0.745	0	0	0	2.662	0	0.422	0	90.93	0	0	16.984	8.244	0	0	3.423	0	0	4.941	0	0	4.535	0	23.242	0	0.992	1.794	1.601	0	0	0	0	0	14.765	2.754	1.314	2.361	5.617	4.804	0.58	3.848
ENSG00000162365	CYP4A22	protein_coding	1:47137435_47149735_+	17.396	0.66	0	2.645	6.834	1.383	2.79	6.368	1.106	0.741	3.95	3.757	1.621	7.349	1.402	0.416	5.606	1.147	1.893	9.539	1.634	4.429	2.364	3.163	0.115	7.559	5.341	2.195	7.523	3.998	6.077	1.598	2.414	13.12	2.12	10.356	4.53	2.429	10.447	5.303	4.634	6.079	6.724	0.713	1.656	3.895
ENSG00000162366	PDZK1IP1	protein_coding	1:47183582_47191044_-	6.224	13.416	42.075	47.012	16.183	31.736	5.511	21.245	30.504	59.579	56.787	22.539	40.204	154.305	40.481	1.11	16.005	54.499	73.357	91.855	71.667	0	16.03	0	17.522	0	136.621	47.156	168.799	141.218	20.302	60.674	136.128	36.805	83.09	16.116	0.666	37.61	90.927	232.29	35.851	111.13	89.584	20.995	58.631	8.909
ENSG00000162367	TAL1	protein_coding	1:47216290_47232220_-	6.681	6.516	12.111	1.43	7.396	7.059	5.597	9.091	1.094	0.925	3.901	2.414	3.016	2.399	5.003	5.164	0.868	7.304	1.954	2.081	9.098	2.323	6.491	6.262	0.925	12.739	2.211	2.614	4.033	2.717	1.014	2.568	0.818	8.426	2.733	9.035	1.076	6.849	11.194	4.786	0.761	7.662	7.522	4.092	4.004	1.502
ENSG00000123473	STIL	protein_coding	1:47250139_47314147_-	11.405	16.903	14.193	12.344	6.034	9.947	6.554	11.023	7.985	12.71	31.99	11.526	20.015	3.044	5.246	11.009	16.032	10.814	20.315	12.757	15.227	22.643	3.001	19.913	25.55	11.923	10.198	14.302	9.817	12.569	22.315	7.479	9.577	11.321	7.874	9.58	11.453	7.353	15.324	8.099	6.1	13.527	15.497	2.798	20.477	7.836
ENSG00000162368	CMPK1	protein_coding	1:47333797_47378839_+	71.482	48.012	42.583	70.178	45.753	65.913	63.943	97.438	65.434	96.43	99.029	55.827	82.957	35.877	67.547	47.075	94.006	199.235	95.865	137.457	61.07	95.407	62.342	44.251	152.271	161.664	100.549	186.661	96.82	38.142	74.491	35.96	58.584	52.322	45.404	60.147	52.184	62.754	72.335	68.464	82.54	94.425	98.953	78.539	102.114	38.713
ENSG00000186790	FOXE3	protein_coding	1:47416285_47418052_+	0	0.716	20.369	0.975	1.318	1.182	4.653	2.857	0.416	0	5.322	0	2.112	0	2.07	0.904	0.33	0	2.749	3.376	0.332	29.666	0	14.108	0	0	0	0	0	4.663	0.337	2.44	3.084	10.637	6.213	0	4.339	2.297	21.75	0	0.596	0.803	4.583	1.742	1.973	0.476
ENSG00000186564	FOXD2	protein_coding	1:47436017_47440691_+	24.765	16.389	10.68	9.681	6.81	12.582	16.592	14.224	6.995	3.696	9.057	16.699	7.787	33.183	12.043	13.416	5.178	3.003	16.823	10.598	11.442	27.113	9.302	21.849	6.559	16.29	4.036	8.986	35.855	15.762	28.96	18.636	13.172	8.34	19.319	8.055	20.757	12.304	13.129	11.095	11.715	9.863	11.265	2.306	11.339	11.422
ENSG00000271355	AL356458.1	processed_pseudogene	1:47483698_47484162_-	0	0	0	0	0	0.642	0	0	0	0	0	0	0	0	0	0	0	0	0	0	0	0	0	0	51.051	0	0	0	0	3.324	0	0	0	0	0	0	0	0	3.181	0	0	0	0	3.312	0	0
ENSG00000229554	RPL21P24	processed_pseudogene	1:47497894_47498341_-	0	0	0	0	0	0	0	0	0	0	0	0	0	0	0	0	0	0	0	0	0	0	0	0	0	0	0	0	0	0	0	0	0	0	0	0	0	0	6.603	0	0	0	0	0	0	0
ENSG00000227883	ATP6V0E1P4	processed_pseudogene	1:47550196_47550753_+	0	0	0	0	0	0	0	0	4.555	0	0	0	0	0	0	0	0	0	1.826	0	0	0	0	0	0	0	0	0	0	0	0	0	2.651	0	0	0	0	0	15.279	0	0	0	0	0	0	0
ENSG00000269113	TRABD2B	protein_coding	1:47760528_47997385_-	17.434	3.888	2.01	1.588	10.776	7.627	10.175	5.031	4.422	6.367	3.033	8.902	9.457	5.629	11.616	6.672	1.862	8.316	1.411	8.43	23.75	21.739	19.182	7.293	2.429	2.569	3.244	2.454	0	5.379	1.685	2.754	9.019	7.717	8.343	2.89	4.333	11.469	13.804	13.62	7.243	7.928	7.462	14.514	7.324	7.9
ENSG00000237180	CYP46A4P	processed_pseudogene	1:48089368_48089634_+	557.513	0	0	0	0	1.118	0	17.864	0	2.397	0	9.493	0	0	2.109	0	0	0	0	13.415	0	0	0	0	0	0	0	0	0	0	0	0	2.402	0	7.619	42.814	0	7.604	8.309	0	0	13.285	2.529	10.093	1.306	0
ENSG00000117834	SLC5A9	protein_coding	1:48222685_48248644_+	29.473	1.638	3.301	2.919	19.441	5.249	8.586	7.9	1.146	0.974	27.836	4.359	5.647	10.464	7.669	5.32	5.082	14.454	1.143	8.177	5.949	24.114	10.063	14.823	10.613	17.386	3.638	4.366	16.81	1.804	1.225	3.676	2.733	13.195	0.991	1.996	1.576	6.128	13.674	3.779	19.276	12.416	15.157	11.455	3.317	4.639
ENSG00000132122	SPATA6	protein_coding	1:48295373_48472208_-	21.076	2.74	2.775	2.86	7.954	7.129	8.562	3.117	2.491	2.401	23.585	5.046	2.861	13.987	5.929	5.331	4.796	12.985	6.597	5.253	6.954	14.739	9.41	8.053	4.709	6.217	4.355	4.286	7.31	1.635	2.581	1.835	2.892	8.238	2.553	3.25	3.264	5.76	9.014	1.871	3.646	7.778	9.886	7.137	4.402	14.405
ENSG00000224986	PPP1R8P1	processed_pseudogene	1:48325080_48326123_-	50.168	1.82	0	1.651	13.389	2.574	0	0	1.056	2.452	33.798	8.74	11.176	0	8.629	9.949	2.793	5.537	5.502	0	14.076	0	5.951	5.688	17.054	0	11.648	4.907	6.845	2.468	2.856	4.544	4.915	14.939	0.779	0	6.613	2.593	32.583	0	14.124	8.154	14.874	0	2.672	16.11
ENSG00000235105	AL356968.2	processed_pseudogene	1:48435967_48437223_+	0	1.007	0	2.4	3.707	3.088	0.467	0.893	0.292	4.583	41.171	3.63	0	0	2.463	2.225	2.088	9.855	5.272	12.347	7.015	0	0	9.449	17.311	13.981	0	5.298	0	4.509	2.372	0	2.041	0	0.647	0	1.526	11.844	13.531	5.707	2.095	2.257	6.445	2.45	4.162	5.017
ENSG00000232514	AL356968.1	processed_pseudogene	1:48497263_48497736_-	0	0	0	0	0	0	0	0	0	0	0	0	0	0	1.782	0	0	0	0	5.038	0	0	0	0	45.908	0	0	0	0	0	0	0	0	0	0	0	6.473	0	39.003	0	0	0	0	0.812	0	0
ENSG00000186094	AGBL4	protein_coding	1:48532854_50023954_-	0	0.073	3.876	0.498	0	0.448	4.615	0.94	0.382	0	11.275	0.82	0.916	12.624	0.585	2.399	2.594	0	1.021	1.034	0.204	8.077	0	1.372	0	1.837	0.726	3.432	3.077	0.298	0	0.598	0.111	3.55	0.047	15.689	0.044	0.313	14.52	0	6.204	2.294	1.404	0.489	0.322	0.68
ENSG00000162373	BEND5	protein_coding	1:48727519_48776969_-	0	2.292	0	3.294	1.718	3.182	2.954	3.272	0.739	0.386	11.589	6.422	2.44	21.269	3.793	10.764	4.281	2.491	1.688	0.36	2.364	31.641	1.428	4.299	0	11.948	0	5.769	2.613	1.347	2.758	21.162	0.645	7.933	0.491	2.434	6.093	3.946	9.071	3.994	7.73	4.85	3.394	3.019	1.192	10.146
ENSG00000237478	AL390023.1	processed_pseudogene	1:49691262_49691523_-	0	0	0	0	0	0	0	0	0	0	4.489	0	0	0	0	6.099	18.923	0	0	0	0	0	0	0	0	0	0	0	57.034	0	0	1.646	1.224	0	0	0	0	0	22.58	0	2.01	0	0	0	0	0
ENSG00000233595	MTND2P29	processed_pseudogene	1:50017092_50017503_+	0	7.684	0	0	0	0	0	8.172	0	0	42.822	0	0	0	0	1.939	0.708	0	0	4.347	0	0	0	0	0	18.282	0	2.487	0	0	0	0	0	0	0	0	0	0	48.462	0	7.669	0	0	0	0	0
ENSG00000162374	ELAVL4	protein_coding	1:50024029_50203786_+	6.048	0.426	0.405	0.244	0.385	0.18	0.291	0.169	0.052	0.068	11.987	0.072	0.165	0.125	0.388	0.042	0.248	0.234	0.031	0.169	0.125	0	0	0.546	2.555	1.481	0	0.29	0.759	0.474	0	0.275	0.023	0.519	0.13	1.57	0.095	0.263	6.045	0.039	0	0.477	0.311	0.136	0.012	0.268
ENSG00000230828	AL583843.1	processed_pseudogene	1:50114937_50115282_+	0	0	0	1.246	0	0	0	4.865	1.062	0	61.189	0	0	0	0	0	0	2.387	1.277	0	0	0	0	0	125.783	0	0	0	0	0	0	0	0	0	2.352	0	0	0	32.059	0	0	0	0	0	0	0
ENSG00000234080	AL596275.1	processed_pseudogene	1:50326131_50327007_+	0	0	43.863	0	0	0	0	0	0	0	0	0	0	0	0.321	0.456	0	0	0	0	0	0	0	2.709	24.812	0	0	0	2.222	0	2.72	0	0	0	0	0	0	0	7.589	0	0	1.618	0	0	0	0
ENSG00000229316	HMGB1P45	processed_pseudogene	1:50398825_50399773_-	215.293	0	0	0	0	0	0	3.008	0.563	0	1.801	0	0	0	0	0	0	0	2.706	0	0.9	0	0	0	0	1.282	0	0.785	42.783	0	0	0	0	0	0	0	1.175	0	15.854	0	0	0	5.17	0	0	2.576
ENSG00000225671	FCF1P6	processed_pseudogene	1:50405430_50406024_-	0	1.064	0	0	0	0	0	0	0	0	0	0	0	0	0	0	0	0	2.97	0	0	0	0	11.977	0	0	0	1.722	0	0	0	0	0	11.564	0	15.822	0.645	0	24.857	0	0	4.769	0	3.235	0	0
ENSG00000142700	DMRTA2	protein_coding	1:50417550_50423443_-	42.807	29.159	9.861	0.115	3.119	14.55	5.349	27.494	4.722	22.105	59.518	1.9	11.496	10.384	5.879	0.535	41.618	2.432	29.929	5.594	13.378	11.117	0	36.253	16.419	41.9	8.308	30.176	0	5.105	3.513	4.85	0.172	39.914	0.109	5.581	5.545	0.181	16.037	6.057	5.076	8.547	10.123	7.628	1.587	221.317
ENSG00000185104	FAF1	protein_coding	1:50437028_50960267_-	80.152	35.887	43.882	46.948	25.324	34.255	37.832	38.762	31.607	38.368	82.674	32.958	46.352	38.699	29.206	38.072	33.673	43.666	60.761	32.383	40.326	55.933	29.318	47.51	42.383	18.283	28.545	42.715	33.325	29.259	48.028	40.514	31.479	31.565	36.497	29.098	31.25	24.641	44.799	30.807	36.46	39.233	31.71	32.384	36.919	44.819
ENSG00000230585	PHBP12	processed_pseudogene	1:50780340_50781150_+	193.743	32.011	76.7	63.779	86.175	24.3	32.607	66.77	38.966	46.562	114.573	51.257	60.426	82.601	51.373	55.662	32.005	50.913	41.405	47.108	49.288	47.157	36.113	84.944	96.35	18.575	55.842	51.799	25.635	50.83	72.806	48.928	30.055	25.452	40.633	40.628	26.957	26.703	72.946	39.462	53.245	48.985	59.941	19.938	42.573	72.064
ENSG00000237130	MRPS6P2	processed_pseudogene	1:50846468_50846837_+	0	18.825	68.575	33.784	0	25.824	50.823	11.375	29.794	17.298	63.577	12.331	30.274	57.174	19.782	23.753	11.823	35.711	21.495	0	15.887	0	16.791	32.101	90.891	0	29.466	27.692	7.024	15.32	24.179	18.651	11.268	0	15.394	0	18.659	1.829	41.971	0	12.809	13.421	25.547	13.527	40.531	14.773
ENSG00000123080	CDKN2C	protein_coding	1:50960745_50974634_+	3.789	13.179	6.268	17.181	7.319	16.123	28.153	53.327	7.215	20.987	89.605	18.215	36.839	42.921	34.822	43.454	6.585	13.782	41.815	17.699	38.781	57.285	16.903	28.685	5.632	9.531	12.103	15.089	13.777	16.391	23.187	18.462	16.876	24.318	29.316	30.499	11.296	24.715	20.328	13.001	19.336	37.33	27.176	14.514	13.49	21.217
ENSG00000265538	MIR4421	miRNA	1:51059837_51059905_+	0	0	0	0	0	0	0	0	0	0	0	0	0	0	0	0	0	0	0	0	0	0	0	0	0	0	0	0	0	0	0	0	0	0	0	0	0	0	0	0	0	0	0	0	0	0
ENSG00000204006	C1orf185	protein_coding	1:51102221_51148086_+	53.322	0	11.974	0	0	0	0	1.095	0	0	0	0	0	0	0	0	0	0	0	0	0	0	0	0	0	0	0	0	9.927	2.513	0	0	0	0	0	5.902	0	0	12.261	0	0	0.692	0	0	0	0
ENSG00000213478	CFL1P2	processed_pseudogene	1:51157788_51158471_-	0	0	10.769	0	0	0.437	0	0	0	0	0	0	0	0	0	0	0	0	0	0	0	0	0	0	0	56.282	0.613	0	0	2.26	0	0	0	0	0	0	0	1.979	4.325	0	0	0	5.923	0.563	0	0.615
ENSG00000123091	RNF11	protein_coding	1:51236273_51273447_+	168.82	64.129	66.597	97.569	50.581	91.174	58.243	106.194	163.331	130.333	110.975	61.873	83.426	177.775	105.025	57.748	79.142	180.674	121.43	98.824	89.047	157.958	72.79	88.933	235.88	144.884	172.505	251.553	180.948	100.026	112.934	64.496	57.258	75.342	136.285	54.715	56.855	85.527	68.492	110.81	96.296	101.629	82.113	138.466	115.774	96.084
ENSG00000233406	AL162430.1	processed_pseudogene	1:51250603_51251472_-	0	37.119	51.743	56.481	83.009	28.143	62.141	36.765	42.658	25.748	50.022	38.458	40.771	93.209	43.682	30.765	20.784	21.832	40.12	37.738	60.81	163.277	14.282	79.183	23.875	0	58.321	63.597	103.802	82.921	40.447	66.927	26.91	104.922	57.517	77.292	22.043	30.337	58.649	85.622	79.9	34.247	59.756	31.419	26.057	68.143
ENSG00000085831	TTC39A	protein_coding	1:51287258_51345116_-	4.772	10.389	15.153	6.553	12.039	9.169	7.872	11.487	4.563	6.551	18.501	5.456	15.842	24.678	4.894	2.405	11.414	8.701	15.562	22.374	14.998	6.25	7.882	12.694	16.973	2.393	36.104	24.098	26.209	31.452	16.967	20.775	7.434	24.615	6.675	15.79	4.186	4.482	24.989	28.156	33.728	12.707	18.801	11.967	2.336	26.929
ENSG00000085832	EPS15	protein_coding	1:51354263_51519266_-	78.812	49.954	59.481	94.459	41.395	69.238	69.839	65.003	63.259	63.148	82.48	63.555	67.123	40.249	91.244	48.169	53.388	143.934	64.624	85.548	62.253	74.844	141.841	43.583	109.285	58.943	61.846	88.666	55.825	35.61	42.189	99.53	47.04	60.36	46.692	52.844	35.262	88.844	73.112	57.816	37.519	99.134	86.985	56.703	89.971	48.47
ENSG00000232027	AL671986.1	processed_pseudogene	1:51372270_51373224_+	83.708	13.924	0	39.268	22.767	18.76	52.919	27.617	20.778	24.127	8.621	6.901	8.797	0	20.339	10.876	10.383	19.024	15.268	3.125	20.928	18.307	39.961	18.656	70.429	24.537	9.221	11.265	14.967	2.698	11.241	28.001	16.455	17.772	14.058	0	12.45	9.921	37.168	19.067	12.131	25.999	14.847	20.156	27.389	10.566
ENSG00000117859	OSBPL9	protein_coding	1:51577179_51798427_+	78.591	25.766	29.239	28.451	31.024	23.716	25.744	46.972	22.176	26.585	37.605	17.654	38.55	40.99	35.614	19.19	22.532	48.223	27.202	31.262	26.125	51.335	37.239	21.404	42.653	44.934	21.251	50.817	17.133	16.121	19.352	21.608	9.678	25.331	24.552	30.312	17.046	23.031	29.036	23.882	28.386	37.564	35.037	21.179	31.884	26.819
ENSG00000236973	GAPDHP51	processed_pseudogene	1:51707138_51708137_-	95.102	8.232	12.277	15.086	6.989	13.735	29.97	8.978	9.921	7.68	8.233	9.125	3.267	77.566	11.542	3.995	4.666	18.994	8.837	7.163	6.466	16.391	0	11.877	31.652	0	18.031	19.468	14.293	14.944	10.139	10.783	3.207	27.064	10.171	98.848	4.986	14.212	11.092	5.518	15.272	13.479	12.828	4.62	9.765	9.671
ENSG00000232846	SLC25A6P3	processed_pseudogene	1:51709062_51709940_+	0	2.881	0	13.731	17.669	11.21	10.028	1.596	12.959	8.009	5.352	4.037	9.557	0	13.451	5.908	1.327	15.032	6.535	15.62	9.363	0	0	9.459	14.628	0	10.018	4.08	10.348	19.345	10.856	2.944	6.932	0	14.348	22.185	3.927	15.398	28.604	8.788	11.982	9.685	17.666	10.074	14.68	17.698
ENSG00000212624	AL050343.1	snoRNA	1:51724775_51724896_-	0	15.571	0	14.132	0	17.132	0	0	33.131	52.461	38.563	12.466	38.256	0	34.612	13.098	2.39	54.152	28.973	0	4.818	0	0	0	0	0	0	8.398	0	8.447	4.889	35.353	7.886	0	23.343	0	3.144	27.736	66.675	0	25.899	11.63	27.671	9.467	34.304	20.678
ENSG00000078618	NRDC	protein_coding	1:51789191_51878937_-	45.653	47.261	143.088	80.446	90.831	54.729	88.463	112	62.057	66.926	110.936	72.248	157.572	94.002	79.174	51.652	55.252	98.435	83.346	90.086	87.837	110.203	96.693	65.54	105.633	88.568	79.413	163.071	59.155	77.189	77.736	83.828	47.279	86.12	53.75	88.393	50.218	79.008	69.034	86.63	99.886	105.793	75.665	40.229	76.589	58.861
ENSG00000283899	MIR761	miRNA	1:51836344_51836402_-	0	0	0	0	0	0	0	0	12.456	0	0	0	0	0	0	20.313	0	0	7.489	0	0	0	0	0	0	0	0	0	0	0	0	0	0	0	6.895	0	0	0	25.067	0	0	0	0	0	0	0
ENSG00000230604	TSEN15P2	processed_pseudogene	1:51859778_51860135_+	180.95	40.681	0	26.489	26.029	15.847	16.415	14.107	15.396	12.515	29.569	1.416	48.236	0	5.504	12.275	29.327	32.294	37.025	0	32.84	0	91.725	36.495	0	37.403	12.884	34.345	0	8.636	24.99	21.686	13.438	19.22	10.228	35.688	11.785	13.232	24.787	27.743	14.71	15.853	7.544	16.131	19.484	3.523
ENSG00000169213	RAB3B	protein_coding	1:51907956_51990700_-	0	2.378	17.42	1.551	2.37	1.308	21.979	6.784	3.019	3.706	455.932	3.967	96.996	6.621	5.287	8.19	2.168	6.526	6.672	10.51	27.138	23.256	10.139	36.432	50.849	22.068	8.301	51.712	4.728	8.427	7.98	11.306	0.652	0	2.037	18.311	9.033	6.725	17.706	5.052	2.06	20.705	16.747	8.917	10.779	4.836
ENSG00000229032	AL445685.2	processed_pseudogene	1:51980473_51980814_+	0	0	0	0	0	0	0	4.102	0	0	123.809	7.411	34.117	0	0.823	2.336	0	0	0	0	0	0	0	0	0	0	0	7.49	0	0	0	6.306	0	0	0	0	3.364	0	34.596	0	0	2.074	3.948	0	2.04	0
ENSG00000117862	TXNDC12	protein_coding	1:52020131_52056171_-	17.266	6.321	8.491	8.099	9.88	7.539	9.547	9.061	9.566	7.266	20.029	6.946	16.992	0	8.045	9.383	10.96	8.405	9.167	4.323	10.585	4.064	13.202	9.299	5.034	1.147	5.499	9.827	2.035	4.438	13.658	6.5	4.771	3.322	8.043	15.663	8.408	10.862	11.724	6.588	12.781	5.832	4.89	2.939	6.348	5.432
ENSG00000198841	KTI12	protein_coding	1:52032103_52033810_-	0	7.785	0	7.066	4.092	7.168	21.675	4.271	8.605	5.246	15.839	8.904	18.035	0	4.615	4.444	9.733	13.538	7.761	6.291	9.292	0	26.5	8.345	6.949	0	9.329	7.499	0	8.146	6.285	5.05	5.258	1.074	5.717	0	8.533	3.566	12.556	7.43	3.083	17.86	20.555	6.987	15.518	8.124
ENSG00000134717	BTF3L4	protein_coding	1:52056199_52090716_+	56.095	17.01	8.183	17.978	21.331	17.309	18.16	22.413	16.773	27.535	26.845	10.495	24.18	0	18.365	16.016	28.157	31.024	36.009	22.788	16.86	38.623	30.294	17.153	39.257	16.058	13.848	44.288	28.804	9.211	21.804	9.191	14.381	18.067	12.49	26.756	11.117	14.352	25.84	15.436	15.529	27.081	15.546	15.63	35.045	9.766
ENSG00000157077	ZFYVE9	protein_coding	1:52142094_52346686_+	49.901	29.355	66.065	27.41	28.194	37.914	42.25	42.244	33.994	26.455	48.495	31.456	61.08	58.943	28.844	22.084	32.006	52.513	50.029	69.369	34.788	95.822	22.301	43.49	38.043	32.617	35.955	52.965	26.454	33.243	28.689	20.305	22.598	38.531	41.184	44.139	35.443	28.805	39.06	33.107	61.087	63.374	48.473	22.349	47.252	48.126
ENSG00000228407	AL139156.2	processed_pseudogene	1:52160261_52160600_-	0	24.211	48.145	5.071	27.407	18.442	0	9.077	29.18	13.177	41.512	13.419	17.845	0	4.14	11.749	12.866	17.002	9.097	0	13.831	131.767	0	20.96	49.456	0	1.233	1.507	0	21.218	12.279	16.491	5.66	5.397	14.359	29.666	11.281	9.952	30.45	0	7.744	29.211	17.872	4.529	12.309	7.42
ENSG00000223429	AL139156.1	processed_pseudogene	1:52162186_52163026_-	0	12.8	18.491	9.226	0	7.811	0	19.35	13.545	9.132	33.565	7.233	29.413	62.885	9.038	7.125	8.669	17.675	14.185	19.875	9.786	0	42.212	26.834	56.453	0	15.457	15.838	0	14.092	7.092	13.847	8.39	23.453	13.545	0	6.841	8.047	40.448	5.905	10.645	23.619	9.634	7.324	12.855	8.999
ENSG00000224255	PDCL3P6	processed_pseudogene	1:52179848_52180553_+	0	14.35	11.593	11.6	41.796	7.19	0	33.78	10.93	9.066	34.986	30.876	31.732	79.903	26.317	5.658	16.937	31.582	15.02	14.374	8.326	60.362	0	0	0	0	0	10.159	0	31.385	8.448	37.877	4.543	55.227	23.05	16.192	24.99	1.917	19.901	17.976	34.312	23.111	26.777	3.272	11.362	28.586
ENSG00000236004	AL139156.3	processed_pseudogene	1:52189916_52190309_-	0	1.607	0	0	21.68	3.031	0	0	3.731	4.873	8.956	0	0	0	6.43	4.056	2.221	12.576	11.214	0	2.984	0	0	0	50.209	40.357	10.643	6.501	0	3.924	3.028	2.189	1.628	13.971	2.065	0	2.92	3.435	54.43	0	0	12.604	41.127	11.726	14.163	4.269
ENSG00000237663	DNAJC19P7	processed_pseudogene	1:52252062_52252773_-	0	12.885	0	11.277	0	14.756	39.29	26.915	28.841	5.582	17.096	2.947	23.065	0	11.457	3.484	10.173	24.006	15.413	0	0	98.47	0	0	0	0	0	13.403	26.441	0	3.468	6.269	13.985	0	14.192	0	6.69	7.869	34.395	1.604	39.802	4.124	17.664	6.715	12.166	36.668
ENSG00000213735	ANAPC10P1	processed_pseudogene	1:52253621_52254176_+	96.679	12.527	64.771	3.876	18.156	9.13	17.967	3.532	18.505	5.756	12.693	4.559	12.591	0	14.177	6.466	13.638	10.397	13.509	16.105	4.229	0	0	38.452	67.601	27.093	20.363	14.743	0	15.755	3.218	11.636	8.076	0	15.366	22.979	11.037	14.606	26.6	5.955	15.154	37.002	37.644	11.079	15.682	31.005
ENSG00000154222	CC2D1B	protein_coding	1:52345723_52366193_-	57.144	26.12	37.933	53.222	53.984	29.074	48.03	56.146	32.008	20.505	53.198	54.526	55.64	53.156	50.046	29.528	29.598	33.547	33.399	42.291	46.856	59.566	46.769	62.26	25.268	22.84	31.112	50.669	38.818	40.894	48.498	88.899	30.22	54.044	48.5	48.061	38.282	44.732	33.911	42.519	50.908	45.703	44.298	23.244	23.564	44.432
ENSG00000224680	PLA2G12AP1	processed_pseudogene	1:52368677_52369244_+	87.357	7.804	31.701	3.794	0	1.577	0	0	3.882	2.254	20.707	2.678	4.108	0	6.443	4.923	7.188	8.723	3.111	0	4.14	50.018	15.625	8.364	0	0	2.215	1.804	0	8.165	6.3	6.834	3.952	12.921	10.744	0	2.701	5.957	9.113	14.572	1.854	7.494	3.566	0	0.614	6.662
ENSG00000085840	ORC1	protein_coding	1:52372829_52404423_-	0	35.673	46.53	19.538	8.153	22.022	32.354	16.31	15.903	18.357	24.698	13.501	46.373	0	9.588	18.823	26.214	12.054	36.546	15.898	33.268	28.542	11.364	35.283	16.971	6.215	21.477	26.239	19.3	23.356	47.194	17.893	15.604	26.547	31.15	24.624	34.278	14.904	27.837	11.304	19.554	25.978	17.29	6.31	34.027	32.948
ENSG00000134748	PRPF38A	protein_coding	1:52404602_52420836_+	42.392	37.196	52.274	51.954	57.449	32.432	43.149	57.18	29.374	28.02	73.654	26.408	50.5	48.846	35.998	39.517	35.596	48.739	44.012	50.697	34.938	137.458	45.248	53.48	37.958	46.03	26.259	58.91	21.783	33.125	49.66	51.807	23.994	53.255	32.578	48.258	29.279	32.628	43.132	37.917	52.895	54.744	45.647	24.802	38.799	56.096
ENSG00000134744	TUT4	protein_coding	1:52408282_52553487_-	42.603	29.216	29.558	33.999	42.466	21.535	34.748	32.746	17.271	16.784	62.376	19.652	49.438	26.486	29.849	21.475	18.793	38.957	20.919	36.122	24.854	88.184	40.95	33.357	38.685	23.446	18.308	34.107	14.888	16.514	19.257	43.993	15.152	37.461	29.103	38.279	17.961	21.804	26.017	24.281	27.002	49.673	40.529	17.843	33.77	31.701
ENSG00000236290	EEF1GP7	processed_pseudogene	1:52573114_52573816_+	0	1.801	38.42	4.292	0	1.274	0	7.982	0	0.91	5.019	0.721	0	0	0.801	2.841	0.83	4.699	0.628	0	3.345	0	0	0	0	15.476	0	0	0	0	0	12.884	0.912	0	1.157	0	0	2.888	2.104	0	0	1.009	12.485	0	2.48	2.392
ENSG00000116157	GPX7	protein_coding	1:52602371_52609051_+	22.95	71.092	0	18.045	34.357	34.803	36.623	43.381	29.194	10.657	32.454	8.682	9.103	5.032	36.294	10.453	27.888	29.072	8.828	22.435	25.169	82.654	49.4	42.944	19.763	52.952	8.379	15.111	28.745	10.296	26.671	122.294	5.645	29.897	40.064	31.351	21.349	16.098	24.274	1.05	26.807	25.987	26.339	20.33	27.542	66.209
ENSG00000182183	SHISAL2A	protein_coding	1:52633168_52669683_+	22.022	2.083	0	27.852	6.204	6.244	13.255	3.758	1.295	2.256	5.804	3.812	0.658	0	3.969	7.04	1.508	2.134	1.246	1.543	3.867	0.513	1.668	8.372	0	0	1.281	2.046	0	0.242	0.701	122.117	1.281	7.76	6.691	12.798	0.451	6.042	12.336	2.204	0.99	5.334	11.105	3.076	2.131	4.149
ENSG00000162377	COA7	protein_coding	1:52684449_52698347_-	29.559	28.065	42.462	52.736	65.187	28.298	35.767	38.567	21.765	19.739	43.242	22.883	25.643	23.044	24.092	30.271	21.861	41.156	61.727	50.234	29.656	98.2	34.985	31.295	79.194	20.854	31.69	58.597	27.336	29.68	53.965	24.226	30.525	34.478	36.146	22.799	29.612	18.246	40.63	29.528	50.983	62.595	38.199	17.457	61.118	31.26
ENSG00000233664	NDUFS5P3	processed_pseudogene	1:52709122_52709442_+	0	0	0	0	0	0	0	6.118	0	0	0	0	0	0	0	0	0.909	0	0	0	0	0	0	0	0	0	0	6.384	0	0	3.716	4.031	0	0	0	0	0	0	11.519	0	0	0	0	0	0	0
ENSG00000162378	ZYG11B	protein_coding	1:52726453_52827336_+	59.707	42.878	28.178	28.893	29.213	45.613	52.923	45.579	16.211	38.597	59.265	21.151	47.512	63.103	32.669	28.964	30.953	72.677	48.958	37.973	41.012	84.332	52.914	41.162	68.331	64.589	46.895	48.065	55.104	22.029	28.624	28.616	28.7	29.388	27.224	35.262	16.921	35.488	46.703	31.137	41.603	50.949	43.102	38.051	59.279	30.916
ENSG00000228929	RPS13P2	processed_pseudogene	1:52772194_52772648_-	0	29.225	34.178	15.157	10.24	10.5	2.583	25.282	16.959	7.033	28.435	3.342	27.695	92.987	17.942	8.78	3.205	3.63	9.711	1.312	21.963	0	44.863	0	4.348	1.839	0	13.511	5.712	7.928	5.243	7.583	7.049	10.081	11.624	1.478	7.587	14.874	24.379	4.851	3.472	14.032	14.839	5.077	6.132	3.696
ENSG00000203995	ZYG11A	protein_coding	1:52842511_52894998_+	38.435	0.795	8.901	9.796	21.655	6.12	5.981	7.355	1.332	2.142	13.612	3.888	6.247	0	2.63	8.522	20.779	4.145	30.679	17.479	6.065	11.884	4.95	7.452	25.376	22.754	7.835	11.286	11.233	9.125	4.241	3.127	0.224	28.973	18.492	36.191	4.813	1.51	22.684	17.08	18.136	9.1	2.071	0.966	7.926	17.294
ENSG00000121310	ECHDC2	protein_coding	1:52895910_52927212_-	82.836	45.975	33.534	36.569	142.795	45.928	43.613	51.568	17.809	31.785	96.163	36.948	65.071	177.527	42.886	14.31	71.425	74.542	50	105.572	35.897	73.761	40.525	76.9	61.129	39.137	77.727	71.309	101.695	39.239	59.787	62.038	42.723	122.296	24.675	119.819	46.155	43.162	72.667	49.477	75.842	88.925	100.249	56.632	16.31	82.711
ENSG00000230953	AC099677.1	processed_pseudogene	1:52920422_52920596_+	330.791	256.899	65.478	142.859	124.245	220.105	47.011	73.751	54.593	142.635	369.657	75.317	194.688	0	197.861	25.11	429.96	349.2	219.654	532.139	104.131	256.005	55.786	149.317	0	148.249	182.109	201.996	415.806	91.281	163.589	187.312	214.42	283.087	65.093	245.92	116.159	189.489	190.155	56.755	141.433	247.28	416.674	272.792	123.56	151.365
ENSG00000231866	AC099677.2	processed_pseudogene	1:52925249_52925423_-	0	0	0	2.463	22.187	1.706	0	0	0	3.657	0	0	0	0	0	0	1.667	0	0	0	3.359	0	0	33.936	0	0	0	0	0	0	0	0	1.833	0	0	268.975	0	0	38.031	0	0	0	3.858	0	0	0
ENSG00000116171	SCP2	protein_coding	1:52927276_53051698_+	21.945	15.007	12.564	14.329	13.209	17.654	13.989	24.955	11.11	24.297	25.498	11.647	21.01	18.834	17.987	7.417	20.464	28.738	18.079	16.842	12.896	21.478	21.081	11.396	29.855	12.283	18.181	18.2	18.027	7.082	14.228	7.136	11.427	20.435	8.503	11.055	8.235	16.741	18.524	13.793	13.983	22.811	21.254	17.051	20.909	8.744
ENSG00000264834	AC099677.5	miRNA	1:52928674_52928772_+	13.922	19.188	0	39.185	101.969	6.032	0	17.004	48.252	6.465	83.164	10.241	47.143	0	19.905	12.106	2.946	0	71.407	24.119	17.813	0	0	95.98	0	0	0	41.399	105.002	46.845	54.22	17.427	29.156	92.668	49.313	0	23.245	82.03	37.348	44.589	95.747	14.332	61.379	38.888	10.568	12.741
ENSG00000266188	AC099677.7	miRNA	1:52934930_52935017_+	0	21.586	0	0	0	6.786	0	19.13	16.702	0	26.731	0	0	0	0	0	39.769	0	0	0	13.36	0	0	40.491	0	0	0	5.822	0	11.711	0	0	10.933	0	4.623	0	0	0	16.807	0	0	0	0	0	0	9.556
ENSG00000265815	AC099677.6	miRNA	1:52940314_52940413_+	0	50.656	90.032	30.173	0	38.817	141.034	56.115	11.024	12.801	58.809	25.347	93.344	0	59.117	15.979	11.666	66.065	39.765	53.726	41.148	0	0	47.51	0	167.377	92.253	112.708	0	15.459	29.821	0	25.657	55.045	44.751	141.212	11.506	20.302	125.713	66.214	73.726	42.565	94.523	3.85	10.463	37.841
ENSG00000237279	AC099677.3	processed_pseudogene	1:52943536_52943930_-	366.383	3.206	0	4.365	0	2.268	0	6.393	0	4.861	0	1.283	9.453	0	4.989	1.011	3.692	0	5.593	4.534	7.441	0	0	0	52.586	0	7.431	3.891	0	0	0	0	1.624	0	1.03	0	0	3.427	54.292	8.382	0	19.756	6.837	0	2.649	5.322
ENSG00000236360	AL445183.3	processed_pseudogene	1:52993201_52993702_-	0	2.523	0	5.152	0	0	0	0	0.732	1.275	0	0	0	0	0	0	1.162	3.29	1.76	0	0	0	0	0	0	1.667	0	2.041	0	2.053	0	0	0.639	0.914	0	0	0	0	4.419	5.496	6.294	0	0	12.271	0.695	0.838
ENSG00000226147	TUBBP10	processed_pseudogene	1:52994726_52996026_+	0	0	0	0.663	0	0.23	0	0	0.565	0.984	0.904	0	0	0	0.216	0.614	0.897	0	0	0	0	0	0	0	0	0	0	0	0	0	0	0	1.233	0	0.313	0	0	1.04	0	0	0.405	0	0	0	0.536	1.939
ENSG00000174348	PODN	protein_coding	1:53062052_53085502_+	24.571	17.181	0	11.583	76.544	81.175	91.431	27.656	16.954	19.715	7.863	34.686	10.645	15.251	95.681	41.839	8.372	40.809	9.498	20.344	6.549	0	94.928	60.719	0	11.847	1.924	24.511	11.326	6.282	6.254	3.675	23.037	29.161	37.755	16.923	14.781	87.022	25.784	19.167	10.63	62.488	43.188	73.728	35.886	16.81
ENSG00000162383	SLC1A7	protein_coding	1:53087179_53142632_-	6.809	1.479	0	0.736	12.834	6.866	11.982	2.117	0.528	1.61	1.056	3.461	2.306	0	8.572	2.691	1.965	4.747	0.873	2.038	0.898	5.987	9.646	7.041	3.021	2.857	0.038	2.071	0	1.851	0.482	2.441	1.268	4.615	1.864	3.262	1.585	10.759	10.03	4.213	2.318	8.794	10.37	7.815	2.882	9.706
ENSG00000157184	CPT2	protein_coding	1:53196792_53214197_+	3.153	4.346	5.165	4.948	8.668	3.969	4.636	4.759	1.928	2.373	7.562	2.999	6.37	10.987	3.831	3.104	2.887	3.713	4.845	3.72	4.777	7.026	7.001	6.746	6.008	4.159	4.019	3.274	8.175	3.74	3.858	4.696	2.29	4.397	3.001	8.7	3.389	3.07	4.813	4.592	4.383	3.554	3.435	3.25	2.325	4.577
ENSG00000162384	CZIB	protein_coding	1:53214099_53220634_-	46.269	12.953	17.387	16.278	22.3	18.638	25.275	20.493	13.106	11.078	32.697	12.83	26.622	34.213	19.306	17.601	12.544	20.9	17.961	15.499	17.652	29.947	30.026	23.985	28.664	14.705	18.256	13.839	12.609	16.285	15.016	24.659	9.757	25.203	13.07	34.389	9.103	17.305	20.073	16.063	26.448	26.047	23.462	19.234	11.342	15.327
ENSG00000162385	MAGOH	protein_coding	1:53226900_53238518_-	39.991	17.337	53.851	25.718	29.83	33.435	18.251	76.134	25.979	28.51	56.238	22.996	46.729	37.462	37.849	30.855	31.345	37.798	33.043	45.375	24.743	50.906	34.093	17.959	62.249	66.349	27.761	38.732	13.541	23.164	58.74	24.324	18.611	35.429	21.946	61.83	23.041	36.506	47.446	29.089	44.763	40.298	30.075	16.362	36.059	28.179
ENSG00000157193	LRP8	protein_coding	1:53242364_53328469_-	8.597	8.88	9.957	11.574	15.895	6.599	19.105	8.6	8.819	7.39	9.426	7.34	40.681	8.957	5.367	3.565	2.65	6.857	16.345	23.094	12.202	18.078	5.554	20.656	38.122	6.396	5.361	6.92	3.234	17.242	17.148	14.815	9.592	13.236	9.319	12.042	26.689	12.524	11.028	9.072	8.354	14.799	21.016	6.465	14.782	10.031
ENSG00000143006	DMRTB1	protein_coding	1:53459399_53467488_+	0	0	9.057	0	0.573	0	0	1.449	0	0	0	0	0	1.301	0.519	0	0	0	0	0	0	0	0	0	15.689	0	0	0	9.826	0	0.44	0.318	0	0	0	6.449	0	0	27.005	0	0.777	0	1.245	0	0	0.155
ENSG00000174332	GLIS1	protein_coding	1:53506237_53738106_-	0	6.992	19.293	2.655	3.958	6.785	7.862	30.327	14.748	2.854	4.246	10.981	8.821	5.99	33.477	15.355	2.787	4.56	6.005	4.564	49.434	0	15.266	11.098	8.402	11.552	4.987	8.921	4.277	30.202	0.76	7.236	4.427	9.546	48.294	4.141	3.014	11.928	23.556	12.421	2.348	11.148	3.154	2.207	12.442	9.197
ENSG00000058804	NDC1	protein_coding	1:53765478_53838463_-	27.117	50.898	18.403	32.467	29.682	36.254	44.153	21.764	29.812	50.368	95.646	23.652	73.108	15.194	15.402	33.01	46.94	57.715	60.02	41.161	33.814	64.698	10.809	28.709	155.863	20.856	20.114	31.293	17.408	16.414	54.647	18.587	25.599	26.902	18.981	25.829	31.549	21.556	37.411	22.849	21.51	38.149	38.332	16.952	61.949	36.397
ENSG00000201003	AL049745.1	snoRNA	1:53771018_53771153_-	0	4.656	0	12.678	0	0	0	14.441	0	0	0	0	0	0	0	0	0	36.433	3.249	0	0	0	0	0	0	0	0	11.301	0	15.156	0	0	14.149	0	5.983	0	2.82	0	32.625	12.172	0	10.433	0	0	7.693	12.366
ENSG00000229687	AL049745.2	processed_pseudogene	1:53841547_53841832_+	0	0	0	0	0	0	0	0	0	0	0	0	0	0	0	0	0	0	0	0	4.111	0	0	0	0	0	0	0	0	0	0	0	0	0	0	0	0	0	7.757	0	0	0	0	0	0	0
ENSG00000058799	YIPF1	protein_coding	1:53851719_53889798_-	72.374	27.683	9.845	20.341	17.065	23.208	25.691	21.223	19.125	27.538	35.642	15.831	24.183	28.545	26.373	15.34	26.783	35.149	31.275	16.432	27.468	46.509	33.874	20.881	37.752	17.036	27.936	13.273	33.063	19.072	19.867	18.857	17.063	24.511	21.551	15.71	17.922	29.587	25.146	24.251	10.842	22.154	14.525	16.743	29.043	16.34
ENSG00000211452	DIO1	protein_coding	1:53891239_53911086_+	18.984	2.928	3.153	2.823	4.862	1.668	6.339	2.838	1.911	1.171	5.438	1.27	3.147	0	2.956	1.462	1.264	3.42	1.873	2.99	3.68	4.315	7.437	3.318	5.049	7.497	1.858	1.332	1.189	3.673	1.321	1.703	1.05	4.197	1.528	3.238	0.997	3.585	7.479	4.464	4.768	4.578	3.447	1.557	1.31	1.539
ENSG00000081870	HSPB11	protein_coding	1:53916574_53945929_-	113.555	24.054	24.429	31.472	28.924	22.538	35.224	35.089	15.318	30.47	85.588	13.13	41.215	18.264	26.179	16.653	27.624	40.741	27.792	28.125	25.085	53.907	40.281	32.814	52.701	11.973	17.17	18.829	11.218	14.49	19.567	21.917	10.996	31.116	17.963	41.468	14.759	18.029	45.055	18.239	33.384	34.648	41.969	16.714	28.303	22.402
ENSG00000116212	LRRC42	protein_coding	1:53946085_53968168_+	57.216	45.117	51.218	35.519	21.169	36.723	23.484	50.239	35.63	48.776	54.291	26.855	42.942	31.675	40.465	30.939	28.911	36.839	67.206	37.356	35.693	25.388	16.771	43.418	34.319	38.37	30.398	45.073	24.957	35.279	70.765	26.456	31.098	40.073	46.38	24.998	42.537	36.898	49.254	14.53	49.431	37.361	21.334	17.293	51.212	43.505
ENSG00000219102	HNRNPA3P12	processed_pseudogene	1:53974969_53976031_-	0	2.383	0.77	2.838	0	0	17.69	1.056	1.037	1.204	1.106	1.908	0	0	0.265	2.255	0.823	2.331	2.078	2.246	0.553	0	0	3.352	0.93	0	0	4.338	0	4.363	3.366	1.217	0.603	10.356	1.531	0	4.33	3.183	18.087	4.672	1.982	2.002	0.635	2.535	3.281	0.396
ENSG00000203985	LDLRAD1	protein_coding	1:54007298_54018186_-	0	1.061	0	0.722	2.601	0.5	3.199	0	0.077	3.752	0.739	3.715	1.661	0	0	0	0.611	1.037	3.33	1.125	0.492	0	0	0	0	15.946	0.878	2.789	7.482	1.51	0.5	0.361	0.739	4.898	0.17	0	2.409	0	9.29	0.116	4.521	0.594	2.403	0.887	0	0.264
ENSG00000116209	TMEM59	protein_coding	1:54026681_54053504_-	22.22	28.782	23.043	35.321	27.297	42.126	37.756	44.482	26.99	69.962	66.967	25.275	65.038	44.086	37.126	29.845	31.467	74.749	53.37	25.256	31.389	54.309	57.51	21.39	62.617	27.51	38.945	32.996	44.911	14.953	28.986	21.979	22.27	34.558	22.268	22.369	17.223	38.904	31.869	30.158	23.191	39.833	38.229	32.456	34.75	13.987
ENSG00000116205	TCEANC2	protein_coding	1:54053584_54112519_+	23.734	8.34	5.04	19.785	15.408	10.249	15.38	12.894	6.83	5.109	13.815	5.376	7.691	20.707	7.737	6.173	7.167	8.664	9.649	18.176	7.273	36.261	6.832	15.238	4.455	11.5	6.384	11.042	13.077	7.522	7.686	9.05	16.33	21.133	5.567	35.619	4.921	5.75	19.396	8.652	25.433	10.921	8.585	7.529	6.841	5.083
ENSG00000283749	MIR4781	miRNA	1:54054079_54054154_+	0	0	0	0	0	7.858	0	0	0	0	0	0	0	0	3.704	0	0	0	5.814	0	0	0	0	0	364.409	0	0	0	0	0	0	0	0	96.57	0	0	0	0	68.111	0	0	0	0	0	0	0
ENSG00000225183	AL353898.1	processed_pseudogene	1:54089856_54090093_+	0	7.982	0	0	0	5.018	0	4.716	4.632	0	9.884	0	0	0	2.366	5.035	2.451	13.879	5.569	0	7.41	0	0	9.981	0	126.588	0	0	0	4.33	0	0	12.128	21.201	0	0	1.612	5.687	59.035	0	0	14.904	0	0	0	1.767
ENSG00000256407	AL357673.1	protein_coding	1:54132686_54200073_-	0	0.126	0	0.172	0	0.179	0	1.176	0	0.255	0.704	0.202	0.279	0	0.225	0.239	0	0	0.176	0.238	0.117	0	0	0	0	0	0	0.102	0	0	0	0	0.32	0	0	0.134	0.153	0.945	2.361	1.101	0	0.283	0	0.538	0.557	0.42
ENSG00000157211	CDCP2	protein_coding	1:54132968_54153770_-	38.391	0	0	0.353	0	0.082	0	0	0	0.175	0.321	0.554	0.51	0	0.077	0.218	0	0	0	0	0.482	0	0	0	0	0	0	0.28	0	0.281	0.326	0	0.088	0	0.111	0.918	0.105	0	3.231	0	0	0.581	0	0	0.095	0
ENSG00000215883	CYB5RL	protein_coding	1:54169651_54200036_-	2.782	6.182	0.982	7.758	10.928	4.055	9.455	3.168	2.185	3.596	8.789	4.424	8.706	8.461	3.639	8.149	5.52	4.594	5.904	7.196	6.284	18.059	5.228	20.925	9.387	4.428	2.104	2.99	5.316	6.549	8.881	7.058	5.685	9.933	2.574	12.874	7.782	4.835	8.753	5.116	7.382	5.688	9.206	5.628	5.098	7.316
ENSG00000116221	MRPL37	protein_coding	1:54184041_54225464_+	81.094	84.852	59.326	63.547	64.798	69.137	79.01	51.909	77.108	55.555	73.413	48.312	113.913	81.242	43.58	71.228	74.574	44.708	100.524	41.8	79.824	95.581	50.034	95.923	56.426	23.777	69.888	60.514	60.173	63.518	170.387	66.096	97.577	41.15	75.905	34.148	74.478	40.575	44.006	42.464	78.815	75.067	71.595	43.236	87.384	64.715
ENSG00000157216	SSBP3	protein_coding	1:54225432_54413479_-	44.154	22.881	27.618	50.557	60.366	41.628	19.879	43.502	24.327	27.338	65.41	28.799	29.265	45.179	43.359	76.784	42.229	35.273	48.577	54.004	52.376	169.235	28.052	39.47	22.053	35.603	28.156	33.961	48.231	38.385	37.448	33.271	61.644	42.085	43.303	47.793	18.545	45.729	36.892	53.5	60.732	31.453	54.447	53.114	37.152	215.006
ENSG00000237173	AC099796.1	processed_pseudogene	1:54524824_54524931_+	0	29.315	0	0	0	0	0	0	3.402	0	0	0	30.25	0	0	0	2.7	0	8.182	0	0	0	0	0	0	77.49	0	0	0	0	0	0	8.909	0	0	0	0	0	20.541	25.546	0	0	0	0	3.229	0
ENSG00000227453	HNRNPA1P63	processed_pseudogene	1:54536796_54537758_+	62.975	0	33.997	0	0.806	0.31	0	0	0	0	0	0	0	0	0	0	0	0	0	0	0	1.135	0	0	9.244	0	0	0	0	0	0	0	0	0	0	0	0	0	16.126	0	0	0	0	0.4	0	0
ENSG00000162390	ACOT11	protein_coding	1:54542257_54639192_+	12.227	6.683	22.158	12.329	29.693	30.964	13.976	31.756	5.311	23.299	26.535	35.667	42.974	45.029	24.65	6.599	11.62	65.049	6.015	37.937	13.442	63.677	9.299	29.703	27.761	12.096	20.813	12.341	25.439	18.009	13.638	18.076	12.509	16.488	17.205	46.386	10.941	32.036	27.202	41.101	54.328	77.799	41.617	27.47	38.167	16.817
ENSG00000162391	FAM151A	protein_coding	1:54609181_54623556_-	40.286	1.388	5.682	5.984	22.13	14.837	0	15.479	3.088	7.717	8.595	21.67	23.362	21.899	11.005	3.503	24.188	27.155	2.906	27.699	5.155	19.962	7.782	30.377	11.926	16.511	17.466	5.99	21.601	13.179	6.319	12.134	6.679	10.391	6.986	11.793	8.969	16.319	17.022	29.031	44.445	50.802	31.328	19.693	15.036	16.898
ENSG00000184313	MROH7	protein_coding	1:54641754_54710266_+	0	0.486	4.304	1.11	11.782	3.337	3.187	3.95	0.342	1.508	2.126	2.582	5.343	9.85	3.639	0.503	0.543	7.599	0.145	6.409	0.934	15.981	1.07	5.01	2.601	2.659	0.781	1.796	3.132	1.694	0.751	1.866	1.862	3.668	1.092	12.929	0.483	4.523	3.97	8.01	11.769	11.93	7.249	3.374	3.477	0.576
ENSG00000271723	MROH7-TTC4	protein_coding	1:54641786_54742308_+	0	0	0	0	0	0.321	0	0.075	0.164	0.229	0.211	0.136	0	0	0.176	0.143	0.13	1.108	0	0.107	0.053	0	0.794	0.106	0	0.599	0	0.092	0	0	0	0	0.143	0.903	0.182	0	0	0.121	0.596	1.086	0.424	0.571	0.242	0.62	0.281	0
ENSG00000243725	TTC4	protein_coding	1:54715861_54742657_+	0	1.16	6.133	3.445	3.75	1.193	2.838	1.822	1.407	1.705	2.546	2.195	7.073	7.046	1.266	1.331	1.651	2.338	2.06	1.988	2.839	2.729	1.626	7.516	2.8	7.944	3.771	2.901	0	1.373	0.993	2.011	2.35	1.986	1.558	8.846	1.469	3.156	4.31	2.389	1.842	2.363	1.237	1.09	2.091	1.68
ENSG00000162396	PARS2	protein_coding	1:54756898_54764523_-	42.706	17.201	16.675	20.857	16.48	13.054	5.238	11.909	10.762	11.41	13.479	4.519	25.158	86.797	8.961	12.378	17.33	4.907	30.193	5.321	15.719	8.348	22.225	35.29	0	40.85	9.255	6.089	6.067	20.122	26.328	10.252	22.733	20.248	15.368	14.842	33.21	8.043	22.285	13.35	12.741	8.431	11.463	10.131	9.77	29.625
ENSG00000006555	TTC22	protein_coding	1:54779712_54801323_-	33.482	34.647	20.944	50.627	66.298	52.711	43.172	23.657	14.083	53.512	32.179	47.047	128.898	82.738	22.773	2.167	26.791	45.965	57.417	126.219	31.541	26.416	15.071	50.143	44.44	9.079	164.122	49.298	169.396	104.396	43.184	94.247	122.121	69.509	37.852	15.384	80.508	40.78	34.184	155.905	47.32	46.179	71.179	91.98	29.529	34.559
ENSG00000162398	LEXM	protein_coding	1:54806063_54842252_+	112.706	7.281	29.63	3.121	11.245	15.896	8.259	4.063	1.408	8.995	15.028	6.693	13.517	33.035	3.837	0.17	1.739	9.496	6.962	17.542	2.504	0	0	22.258	52.236	0	53.399	5.018	79.967	14.704	3.048	23.329	7.649	42.002	2.252	0	29.403	8.07	17.322	30.785	11.438	7.251	14.665	23.611	3.268	1.791
ENSG00000116133	DHCR24	protein_coding	1:54849627_54887195_-	71.247	214.92	69.424	75.381	27.829	74.005	39.406	76.653	71.556	110.395	84.513	37.506	161.397	117.587	22.965	23.169	10.814	35.977	104.503	50.13	45.553	47.167	21.914	65.933	75.332	16.724	187.077	40.815	84.162	103.8	92.835	48.9	127.343	62.599	110.081	49.392	96.32	36.635	36.617	77.286	82.647	123.591	84.103	59.258	130.718	18.672
ENSG00000143001	TMEM61	protein_coding	1:54980628_54992288_+	0	4.033	0	0.686	0	4.755	0	3.127	0.293	1.529	7.492	2.825	0	0	0.224	0	0.697	1.972	0	2.852	2.808	0	0	4.728	0	0	0	0.408	0	0	0	1.03	12.512	0	0.648	0	0.611	1.616	10.598	7.908	0	0	5.376	1.839	0.555	0
ENSG00000162399	BSND	protein_coding	1:54998933_55017172_+	32.901	0.389	0	0.132	0	0.153	5.539	0.259	0.113	0.197	1.928	0.104	0	9.03	0.115	0	0.269	0.338	0.045	0.673	0.361	6.717	5.546	1.582	0	2.486	0	0.262	3.062	0.158	0	0.53	0.263	0	0	3.858	0.196	0	12.273	0	0	0.799	0.553	0.197	0.143	0
ENSG00000169174	PCSK9	protein_coding	1:55039548_55064852_+	15.38	37.767	0.217	51.647	19.702	11.185	8.821	27.394	30.995	28.227	9.531	9.495	10.602	13.582	13.948	17.406	19.409	1.755	40.38	8.247	9.37	66.48	1.061	43.389	55.578	4.002	6.239	10.072	17.433	52.091	25.669	5.672	1.065	3.108	45.72	1.608	20.991	15.283	15.815	14.146	22.945	19.79	17.041	10.126	66.851	68.754
ENSG00000162402	USP24	protein_coding	1:55066359_55215364_-	137.145	61.664	58.3	114.562	99.109	66.773	97.926	84.266	73.877	69.109	158.967	78.33	110.917	134.971	70.11	61.901	75.168	141.838	86.927	83.69	85.032	140.26	88.763	65.687	155.289	69.639	62.618	73.957	69.061	58.012	77.864	107.733	94.119	84.482	68.211	77.865	62.626	75.793	74.824	67.804	63.326	103.032	97.22	50.261	85.839	81.155
ENSG00000231095	GYG1P3	processed_pseudogene	1:55222379_55223372_+	0	0	31.29	0.867	14.062	0.901	0	0	0	0	0	2.04	0	0	0	0	0	0	0	0	0	0	0	0	0	6.736	0	0	0	0	0	3.471	0.323	0	0	4.059	0.386	0	16.367	0	0	0	2.038	0	0	0
ENSG00000265822	MIR4422	miRNA	1:55225641_55225723_+	0	0	0	0	0	0	0	0	0	0	0	0	0	0	3.392	0	0	0	0	0	0	0	0	0	369.427	0	0	12.345	0	0	0	0	0	0	0	0	0	0	53.457	0	0	8.547	0	0	0	0
ENSG00000231900	GOT2P1	processed_pseudogene	1:55367466_55368774_+	0	1.451	0	0.329	0	0	0	0	1.123	0	0.899	0.775	0	0	0	0	1.782	0	0	0	1.796	0	0	0	0	0	4.164	1.565	1.489	0	0	2.636	0	0	0.622	27.74	0	2.068	10.734	0	0	0	0	0	0	0
ENSG00000232198	MTCO2P34	processed_pseudogene	1:55372710_55373316_-	0	0	0	0	0	0	0	0	0	0	0	0	0	0	0	0	0	0	0	4.917	6.779	0	0	0	0	0	0	0	40.673	0	0	0	0	0	0	14.401	0	0	26.802	0	0	0	0	0	0.575	0
ENSG00000284686	AC119674.2	protein_coding	1:56173433_56524495_-	20.001	1.263	5.642	0.625	5.775	1.408	1.599	2.545	0.4	1.509	9.174	0.828	1.862	0	1.685	2.391	0.952	0.749	1.523	1.841	2.879	9.712	2.576	5.602	9.688	0	0.989	2.788	0	1.869	0.216	0.469	0.756	3.578	1.402	0	0.696	2.455	3.353	3.903	3.057	3.088	2.694	1.885	1.771	3.432
ENSG00000229871	RPSAP20	processed_pseudogene	1:56207567_56208456_-	0	2.134	0	0.484	0	0	0	1.892	0	0	6.608	1.709	0	0	0	0	0	3.712	0.496	0	0.66	0	0	0	0	0	0	0	0	0.579	0	0.969	1.441	0	0	0	0	0	21.603	0	0	1.594	0	0	1.959	0.945
ENSG00000162407	PLPP3	protein_coding	1:56494761_56645301_-	69.19	36.415	48.086	18.844	41.124	43.403	56.001	57.461	27.669	45.017	68.939	28.035	42.095	36.954	52.916	47.821	19.507	91.111	32.843	21.817	57.073	91.322	66.217	34.235	17.733	32.432	28.164	26.142	14.247	36.599	22.208	20.997	24.725	47.699	33.271	28.934	17.614	49.746	36.613	27.852	24.693	41.287	46.464	49.962	31.36	125.25
ENSG00000236776	RPL21P23	processed_pseudogene	1:56538452_56538911_+	0	17.895	0	1.874	0	12.333	0	2.44	12.781	30.61	25.569	5.51	13.19	0	11.016	12.158	7.608	46.676	10.566	11.679	24.28	0	17.364	2.582	0	0	5.47	3.341	0	1.12	7.779	8.439	2.092	16.952	14.151	0	5.837	22.068	17.683	3.599	9.158	21.591	16.145	24.271	12.889	15.539
ENSG00000224980	RPL23AP85	processed_pseudogene	1:56585612_56586242_-	0	1.462	0	0	0	0.69	0	0	0	0	0	0	0	0	0	0	0	0	0	0	0	0	0	0	0	90.84	0	0	0	0	0	0	0	0	0	0	0	0	52.943	0	0	0	0	0	0	0
ENSG00000225475	AC099789.1	processed_pseudogene	1:56619409_56619549_-	0	0	0	0	66.088	0	0	0	0	0	0	0	0	0	0	0	0	0	0	0	0	0	0	0	0	0	0	0	0	0	0	6.118	0	0	0	66.767	0	4.8	0	0	0	0	0	5.461	0	0
ENSG00000162409	PRKAA2	protein_coding	1:56645314_56715335_+	13.696	8.56	11.963	0.722	3.23	8.763	8.114	5.511	1.571	5.325	17.668	2.372	18.632	12.425	2.472	3.808	1.449	25.429	0.306	5.346	6.317	19.886	3.128	14.136	18	9.041	1.187	8.761	5.63	2.024	8.855	1.346	0.963	4.055	0.306	11.383	7.335	4.34	10.168	1.052	6.146	7.951	14.042	11.9	2.015	1.992
ENSG00000187889	FYB2	protein_coding	1:56718789_56819696_-	0	1.488	1.62	0	0.096	0.443	5.305	1.11	0.136	0.317	6.982	1.379	2.251	3.488	0.139	0.543	2.777	1.226	0.437	1.181	0.509	0	2.305	3.085	11.131	5.796	0.57	0.507	1.848	0.255	1.18	1.12	0	1.191	0.101	5.073	1.755	0.251	19.388	0	1.498	1.491	0.835	2.857	0.043	0.416
ENSG00000157131	C8A	protein_coding	1:56854806_56918221_+	0	1.344	0	0	0	0	6.236	0.119	0.156	0	0.499	0	0	0	0	0.17	0	0	0.375	0	1.497	0	0	7.058	16.373	5.328	0	0	0	0.656	0	3.295	0	3.115	0	0	0.163	2.298	30.446	0	0	0.602	0.287	1.471	0	0
ENSG00000021852	C8B	protein_coding	1:56929207_56966140_-	23.809	0.152	6.48	0	4.658	0.143	0	0	0.441	0.307	0.282	0.122	0	0	0	0.096	0	0.396	0.106	0	0.564	0	0.639	0.855	8.543	0	0	0.492	3.273	0	0.286	0.724	1.462	0	0	11.616	0.184	0.325	17.92	1.986	0	3.744	1.296	0.462	0	0.202
ENSG00000173406	DAB1	protein_coding	1:56994778_58546734_-	11.634	0.589	1.464	0.401	0.944	1.047	1.765	0.542	1.157	0.366	1.262	0.181	0.534	0	1.228	2.229	0.605	2.717	1.833	1.623	2.649	2.892	2.412	3.144	17.263	4.071	0	2.052	7.203	0.405	0.299	0.463	0.344	0.033	2.124	10.534	0.274	3.195	11.214	0.079	0.414	2.994	2.318	0.606	0.649	0.09
ENSG00000236888	RPS20P5	processed_pseudogene	1:57605847_57606206_-	0	0	0	3.592	25.884	1.659	0	0	0	0	9.802	0	0	0	4.692	3.329	0	11.47	1.227	6.633	0	0	0	0	0	0	0	0	0	0	0	9.585	1.782	5.097	0	0	0	0	32.866	0	0	0	1.875	0	0	0
ENSG00000223416	RPS26P15	processed_pseudogene	1:58056133_58056480_-	0	0	0	2.477	0	1.716	0	0	0	0	10.14	7.284	0	0	3.236	4.592	0	4.746	2.539	5.146	3.378	0	0	10.239	0	0	0	2.944	0	0	1.714	0	5.53	0	1.169	0	5.511	3.889	27.625	0	0	0	3.88	1.106	2.004	0
ENSG00000233216	AL357373.1	processed_pseudogene	1:58228682_58229003_-	0	1.966	0	8.032	77.171	4.637	0	20.912	0	1.988	14.611	12.595	30.438	0	8.743	8.684	9.057	7.694	6.861	16.685	7.302	0	0	47.953	0	0	11.72	0	0	4.801	0	2.679	12.948	31.34	0	45.943	1.191	8.407	16.076	0	11.448	15.422	12.581	2.391	2.166	1.306
ENSG00000162600	OMA1	protein_coding	1:58415384_58546802_-	81.805	15.83	12.954	20.079	56.424	14.822	22.089	15.442	8.79	22.908	22.212	24.891	37.27	47.559	16.101	13.58	19.46	34.904	29.72	22.117	13.956	31.445	10.216	18.158	36.113	14.299	13.802	25.984	33.303	9.546	11.585	22.574	35.821	19.223	9.585	18.383	9.313	18.501	26.6	17.764	13.828	20.16	28.537	15.787	11.793	11.343
ENSG00000270209	AL035411.2	processed_pseudogene	1:58552913_58553333_-	0	0	0	0	14.756	0	0	3.999	0.873	0	0	6.021	0	0	0	0.949	0	3.923	17.841	0	0	0	0	0	0	0	17.929	0	61.729	12.24	0	4.098	1.524	0	0.966	0	0	0	1.757	0	0	8.425	0	0	0	0
ENSG00000184292	TACSTD2	protein_coding	1:58575433_58577252_-	588.427	634.941	640.837	826.319	492.374	920.058	289.623	437.817	897.84	2556.25	465.949	1159.84	922.41	1396.73	612.979	350.096	217.448	993.695	4260.77	1205.05	512.256	137.488	179.451	701.555	1149.98	36.326	1785.15	2943.8	1968.01	1468.59	2159.56	480.129	3422.47	1227.41	1023.78	691.65	844.219	723.971	430.286	1595.02	2663.72	1513.15	1269.09	1298.81	391.873	376.333
ENSG00000185839	AL035411.1	processed_pseudogene	1:58630841_58631530_-	0	35.79	29.655	25.613	7.878	7.357	16.181	17.078	24.497	2.783	1.705	14.694	9.47	61.317	6.528	26.053	4.227	15.559	8.965	11.247	14.483	3.167	9.004	18.935	10.034	1.213	12.155	6.682	0.942	23.898	8.644	22.503	13.944	58.502	12.971	0.975	9.45	9.808	39.654	23.991	23.659	25.703	20.549	11.159	10.109	12.187
ENSG00000162601	MYSM1	protein_coding	1:58643440_58700077_-	38.891	19.118	27.768	22.018	29.968	15.285	24.05	23.088	21.776	20.554	44.23	14.944	29.605	35.71	19.117	11.853	15.962	48.53	26.475	23.693	19.233	15.026	26.48	21.811	53.675	18.147	20.752	24.623	14.552	14.342	13.817	17.19	22.175	22.512	13.177	30.805	8.485	12.576	24.54	24.081	13.819	26.19	27.576	15.333	22.362	13.849
ENSG00000177606	JUN	protein_coding	1:58780791_58784047_-	317.385	142.31	595.573	886.961	713.829	709.123	339.198	778.746	3060.46	1137.39	492.213	515.968	369.133	378.879	1265.37	548.261	467.233	797.667	422.298	501.828	428.107	964.88	265.406	395.673	93.232	651.883	385.47	688.636	196.485	812.73	1219.39	285.775	440.649	351.388	2102.97	484.147	489.882	2156.36	1023.53	1193.36	999.542	667.373	747.098	626.951	609.067	2315.04
ENSG00000228121	PHBP3	processed_pseudogene	1:58999676_59000494_+	0	1.546	0	1.579	0	1.094	0	0	2.692	0	2.872	1.857	0	0	2.75	0	0	1.008	0	0	2.153	0	0	0	1.208	0	0.512	0	9.519	1.888	0	0	1.566	10.081	2.98	0	0.468	0	27.088	1.347	4.501	10.394	0	0	2.555	0
ENSG00000172456	FGGY	protein_coding	1:59296638_59810647_+	24.095	3.003	11.831	7.204	11.786	4.829	10.857	10.342	3.386	5.551	7.864	8.038	4.807	14.175	5.913	5.179	8.748	6.566	7.425	3.263	5.656	14.413	4.53	3.38	4.155	7.07	8.164	4.119	5.811	4.353	3.179	5.748	7.215	8.786	7.222	5.62	4.28	3.669	18.039	7.553	6.256	7.531	5.063	2.4	5.939	3.913
ENSG00000266150	MIR4711	miRNA	1:59733227_59733296_-	0	36.183	0	6.158	0	12.797	41.974	0	10.499	9.143	0	0	0	0	8.043	5.707	8.333	0	25.248	0	8.398	0	0	50.904	0	0	0	0	0	0	8.52	0	32.071	0	5.812	0	0	0	52.821	0	0	0	0	5.5	24.911	12.013
ENSG00000134709	HOOK1	protein_coding	1:59814786_59876370_+	0	9.363	8.385	21.716	20.586	13.246	5.71	12.357	28.021	29.068	119.507	26.022	25.091	51.017	10.852	17.341	18.605	32.01	44.053	15.888	11.176	61.052	11.905	19.194	54.637	18.827	38.975	31.654	29.369	22.369	25.323	10.478	20.697	31.443	21.699	13.352	16.892	7.291	28.742	39.455	32.26	18.132	15.189	20.819	23.354	24.957
ENSG00000134716	CYP2J2	protein_coding	1:59893308_59926773_-	12.907	2.041	0.88	2.184	9.894	3.438	1.534	8.485	0.903	3.635	11.375	0.934	3.081	7.578	1.902	1.778	6.134	2.916	3.188	3.757	1.083	0	0	2.188	15.336	1.927	17.381	3.618	6.284	1.187	11.445	2.185	7.927	10.774	2.311	10.426	1.531	0.312	10.217	6.946	1.536	3.267	0.933	7.861	0.054	6.067
ENSG00000162598	C1orf87	protein_coding	1:59987269_60073770_-	0	0.216	0	0	0.53	0.051	2.404	0	0	0	0	0.086	0	0	0	0.068	0	0	0	0.611	0	6.147	4.69	1.822	2.529	20.401	0	0	2.104	0.264	0	0	0	0.938	0	12.036	0	0.231	18.405	0.564	0	0.242	0.46	0	0	0
ENSG00000229332	PGBD4P8	processed_pseudogene	1:60097415_60097976_+	0	0	0	0	0	0	18.821	1.498	0	0	0	0	0	0	0	0	0	0	0.786	0	0	0	0	0	79.199	0	0	0	0	0	0	0	0	0	0	25.127	0	0	3.947	12.764	0	0	0	0	0	0
ENSG00000162599	NFIA	protein_coding	1:60865259_61462788_+	61.259	28.91	18.985	13.37	94.053	42.51	21.544	48.543	18.013	29.477	130.106	15.182	18.885	65.652	23.768	23.85	38.334	129.191	56.117	33.493	17.241	55.578	30.262	7.76	36.263	30.25	31.595	24.988	40.966	16.382	15.125	10.227	48.16	48.175	24.147	29.843	10.977	27.942	54.746	18.53	44.09	57.584	71.266	58.834	42.709	48.823
ENSG00000223920	AC099791.1	processed_pseudogene	1:61654194_61654908_+	0	7.085	18.315	15.071	0	2.088	0	1.177	2.056	0.895	0	8.508	0	0	1.969	3.911	0.408	0	2.472	0	2.466	0	0	0	0	0	0	0	0	0	3.337	0	0.897	0	2.276	27.274	2.146	0	27.925	2.315	2.21	6.945	0	0	0.488	4.116
ENSG00000162604	TM2D1	protein_coding	1:61681046_61725423_-	69.044	17.044	16.247	28.133	49.956	19.488	19.177	24.027	18.293	28.137	41.928	13.804	31.577	15.39	18.49	14.199	18.64	62.481	23.832	27.298	19.061	33.16	32.929	29.132	46.567	16.526	17.214	23.906	38.69	13.71	18.781	22.951	26.832	27.269	16.955	50.387	11.879	13.645	24.363	25.462	12.807	33.841	34.383	13.564	25.445	16.692
ENSG00000132849	PATJ	protein_coding	1:61742406_62178675_+	95.789	33.936	73.503	58.588	76.25	38.307	48.669	43.045	32.483	50.19	135.092	62.805	138.708	112.011	21.338	29.007	54.44	55.794	77.949	75.791	38.042	60.595	29.509	59.689	132.64	18.392	83.258	63.645	90.182	77.061	61.711	36.9	82.729	74.344	45.399	53.242	74.493	27.459	62.256	74.204	83.011	81.022	79.648	34.866	53.453	72.486
ENSG00000236646	LAMTOR5P1	processed_pseudogene	1:62038842_62039111_+	0	11.726	0	36.718	97.786	13.271	65.294	15.587	6.805	21.334	47.919	26.286	86.429	0	9.384	4.439	17.282	9.176	26.183	19.898	19.594	198.305	0	26.394	0	0	12.425	9.487	0	3.817	19.881	31.949	20.193	61.161	10.547	0	14.205	7.519	38.344	30.655	50.711	15.765	42.51	18.536	20.667	24.916
ENSG00000263908	MIR3116-1	miRNA	1:62078786_62078859_+	0	0	0	0	0	0	0	0	0	0	0	0	0	0	0	0	0	22.319	0	0	0	0	0	0	0	0	0	0	0	0	0	0	0	0	10.995	0	0	0	0	0	0	0	0	0	0	0
ENSG00000234204	PIGPP2	processed_pseudogene	1:62189131_62189953_+	0	2.765	0	0	0	0	0	0	0.802	0	0	0	0	0	0	0	0	0	0	0	0	0	0	0	0	0	0	0	0	0	0	0	0	18.028	0	0	0	0	14.531	0	0	1.549	0	0	0	0
ENSG00000234088	RPS15AP7	processed_pseudogene	1:62190522_62190926_+	0	0	0	0	0	0	0	0	0	0	5.808	0	0	0	0	0	6.481	0	0	8.844	0	0	0	0	0	0	0	0	0	0	0	0	0	0	0	0	0	0	12.781	0	0	0	0	0	0	0
ENSG00000240563	L1TD1	protein_coding	1:62194849_62212328_+	0	0.165	3.205	1.463	1.824	1.481	0	7.177	0.192	0.167	3.07	3.043	0.731	0	3.307	1.46	0.761	1.509	0.346	4.83	0.46	4.849	0	0	0.258	4.806	3.503	1.337	3.731	0.807	0	0	0.502	1.197	1.911	8.776	0.1	5.653	14.477	1.008	0.825	4.074	2.644	2.11	1.274	0.768
ENSG00000237227	AL162739.1	processed_pseudogene	1:62208136_62208442_-	0	0	0	1.404	0	0	0	2.742	0	0	3.831	1.651	0	0	0.917	1.301	0	0	0	0	1.915	0	0	0	0	0	0	0	0	0	0	0	0	0	0	0	0	0	31.314	12.581	0	0	0	0	0	0
ENSG00000132854	KANK4	protein_coding	1:62236165_62319434_-	0	1.693	0.926	1.773	32.256	2.026	76.793	20.251	8.614	2.172	62.885	2.137	1.056	2.9	13.227	40.704	1.529	10.104	0.227	2.823	0.242	6.516	41.884	0.855	5.593	12.477	4.699	3.74	0.868	5.563	0.491	0.887	3.133	0.047	11.587	11.27	0.473	1.461	16.271	3.915	6.714	12.546	1.388	0.91	8.247	18.027
ENSG00000162607	USP1	protein_coding	1:62436297_62451804_+	95.887	53.691	42.873	64.631	38.515	41.644	69.163	59.201	25.143	45.155	166.926	34.272	74.489	64.062	34.699	73.828	39.146	53.801	64.369	83.059	40.607	229.487	38.063	61.827	75.612	59.318	30.065	69.269	15.102	26.233	62.971	30.641	34.702	31.837	32.831	54.266	37.607	38.219	50.841	30.439	55.945	58.179	46.308	23.569	70.905	39.988
ENSG00000116641	DOCK7	protein_coding	1:62454298_62688386_-	14.2	10.964	10.123	7.64	14.456	10.668	18.313	18.474	6.85	10.332	17.757	11.997	23.661	23.467	12.764	6.439	15.366	22.534	17.442	13.96	12.143	12.679	18.219	12.6	26.359	15.921	3.871	10.896	8.98	5.309	10.434	5.61	9.585	12.259	9.4	15.142	7.14	8.992	18.575	9.372	8.984	15.16	11.433	7.815	17.672	13.596
ENSG00000270549	AL451044.1	processed_pseudogene	1:62530636_62530873_+	0	23.945	0	32.6	0	12.546	27.16	48.334	13.895	16.135	34.594	55.38	0	0	34.302	16.785	19.606	24.289	12.995	12.541	9.88	0	164.076	0	54.027	0	3.524	4.305	0	15.156	15.036	7.249	10.78	79.021	11.966	127.142	12.892	11.374	27.964	4.637	30.977	59.614	19.858	12.941	32.238	45.932
ENSG00000132855	ANGPTL3	protein_coding	1:62597520_62606313_+	38.116	7.192	10.711	4.257	16.873	4.129	4.208	8.729	4.264	5.057	11.907	3.63	5.877	6.094	6.534	1.578	8.569	10.399	7.637	5.011	2.467	18.886	5.698	1.173	17.584	22.524	1.035	5.06	7.7	2.799	2.503	0.958	2.455	1.925	2.813	15.939	1.515	3.509	15.52	4.36	2.991	16.115	10.336	5.894	11.281	9.655
ENSG00000213703	AL138847.1	processed_pseudogene	1:62641122_62641667_-	0	34.791	20.986	15.789	52.622	7.109	0	27.235	3.365	10.55	2.154	9.285	19.66	0	27.326	10.975	32.582	4.537	16.184	20.773	10.766	0	0	21.754	0	0	4.608	11.26	0	10.381	12.016	11.059	14.685	15.962	23.844	28.326	16.859	35.944	37.923	16.169	15.432	15.591	18.549	7.051	10.22	56.215
ENSG00000125703	ATG4C	protein_coding	1:62784132_62865516_+	31.181	7.041	3.766	10.247	8.337	6.183	12.505	11.619	4.086	8.099	22.324	9.913	11.185	0	12.359	8.118	13.587	22.482	8.386	9.842	9.579	0	22.29	6.604	0	12.354	4.261	5.206	2.491	6.026	6.175	9.923	4.243	10.641	4.758	20.756	4.485	8.174	21.691	7.088	7.774	14.825	12.426	5.609	12.035	5.723
ENSG00000237163	AC099794.2	processed_pseudogene	1:62905180_62905482_+	0	0	0	1.423	0	0	0	0	0	0	0	0	0	0	0.929	3.955	0	0	0	0	0	0	0	0	0	0	0	0	0	1.701	0	0	0	0	0	0	1.266	0	17.084	0	0	0	0	0	0	0
ENSG00000187140	FOXD3	protein_coding	1:63322567_63325128_+	0	0.741	0.958	0.168	11.518	6.643	2.752	4.709	0.287	1.749	11.936	0.989	8.562	0	4.835	227.964	5.578	0.967	3.966	3.495	11.472	0	0	4.636	0	0	0	1.2	10.651	1.207	12.338	0.337	5.258	11.638	2.064	5.512	0.449	15.849	6.35	4.954	1.233	1.938	4.216	9.918	2.45	9.519
ENSG00000275836	MIR6068	miRNA	1:63326925_63326984_-	0	0	0	0	0	0	0	0	0	0	0	0	0	0	0	26.632	0	0	7.364	0	0	0	0	0	0	0	0	0	0	0	0	0	0	0	0	0	0	0	0	0	0	0	0	0	0	0
ENSG00000236674	AL049636.1	processed_pseudogene	1:63359823_63361179_-	0	0	0	0	0	0	0	0	0.542	0	0	0	0	0	0	0.294	0	0	0.326	4.399	0.433	0	0	0	0	0	0	0	0	0	0	0	0	0	0	0	0	0	12.534	0	0	0	0	0	0	0
ENSG00000088035	ALG6	protein_coding	1:63367575_63438553_+	11.726	8.837	10.954	7.664	7.572	5.281	2.528	6.249	3.899	10.401	34.18	6.736	17.489	11.122	5.086	5.995	11.068	13.025	11.53	8.103	7.024	8.67	7.211	6.358	19.194	7.44	6.855	4.359	10.123	4.975	4.789	8.411	7.94	8.331	3.345	12.792	4.29	4.14	14.633	8.914	4.833	9.087	10.456	2.65	9.035	6.833
ENSG00000142856	ITGB3BP	protein_coding	1:63440770_63593721_-	31.07	13.685	7.038	17.079	10.918	9.611	14.271	13.595	6.02	8.701	48.108	7.952	25.489	29.497	6.64	13.183	14.368	13.146	16.634	9.85	10.451	14.602	17.635	12.697	13.102	26.84	5.457	5.477	11.173	6.766	9.91	8.971	11.664	15.777	6.193	31.645	5.571	7.706	21.911	6.796	12.055	14.508	9.493	6.084	11.428	11.823
ENSG00000203965	EFCAB7	protein_coding	1:63523372_63572693_+	39.118	5.2	11.565	7.861	15.756	5.049	4.897	9.319	3.506	4.561	17.33	6.918	11.442	11.923	6.596	5.5	11.06	9.475	9.338	8.651	5.467	27.45	17.15	12.193	5.495	2.83	3.14	3.589	11.299	4.979	5.042	6.98	5.926	9.639	4.078	13.887	3.567	5.067	14.558	4.665	7.886	7.711	8.562	5.254	4.717	9.445
ENSG00000079739	PGM1	protein_coding	1:63593411_63660245_+	85.535	27.377	35.387	29.349	36.657	28.41	27.135	47.862	26.478	31.531	30.788	21.098	16.198	26.443	40.156	30.431	27.749	38.74	21.767	20.542	32.85	54.153	25.45	17.991	28.219	18.953	24.852	15.897	21.784	9.851	38.943	20.297	40.561	25.836	32.487	24.92	30.966	27.368	42.412	14.687	19.438	40.061	30.184	23.722	36.722	39.758
ENSG00000185483	ROR1	protein_coding	1:63774017_64181498_+	12.309	1.952	1.552	4.292	9.574	7.953	9.846	12.462	3.398	3.389	6.321	11.459	2.213	12.539	14.484	15.597	2.121	10.834	1.536	2.312	2.787	18.654	13.888	3.943	3.361	2.513	2.618	2.47	7.291	1.466	0.801	1.398	1.952	6.018	7.974	7.865	0.758	8.13	10.578	4.928	3.08	5.831	7.577	9.402	4.3	16.449
ENSG00000177452	AL161742.1	processed_pseudogene	1:63788721_63789304_-	0	7.59	0	5.905	31.912	14.316	0	19.698	6.921	8.768	8.056	19.965	0	0	24.584	17.785	0.999	33.937	3.026	1.022	10.066	7.484	22.795	0	0	0	0	6.141	56.737	2.647	0	7.385	1.648	2.356	6.966	46.057	1.97	6.953	27.858	36.849	15.329	8.503	25.434	20.436	11.944	31.678
ENSG00000228056	CFL1P3	processed_pseudogene	1:63843196_63843685_-	368.483	14.215	0	28.15	163.231	28.64	89.945	131.125	9.749	5.225	48.007	46.556	0	323.792	78.708	44.84	5.357	16.853	6.312	7.31	20.394	0	70.638	7.272	12.112	0	11.125	9.41	0	14.723	8.52	7.922	7.2	14.042	31.55	0	3.131	30.385	39.238	28.152	22.569	41.986	92.319	25.928	12.811	56.633
ENSG00000177414	UBE2U	protein_coding	1:64203627_64267368_+	0	0	0	1.484	9.968	2.524	12.143	0.615	0	0	0	0.317	0	0	0	0.125	28.671	0	4.012	0	0	17.79	0	0.744	0	6.55	0.919	0.802	2.644	0	0	1.08	0.1	0	0	7.79	0	0	16.67	0	8.244	0.444	0.211	0	0.218	0
ENSG00000158966	CACHD1	protein_coding	1:64470129_64693058_+	11.794	13.58	11.481	11.649	22.837	14.522	9.993	30.285	6.249	10.26	32.934	6.644	33.138	24.442	7.837	26.828	6.729	9.482	6.844	9.861	17.956	8.936	11.392	33.772	23.571	7.479	6.632	8.49	15.975	19.424	23.806	10.862	58.883	12.869	15.732	17.117	22.954	8.906	14.138	14.016	4.934	11.219	14.371	8.716	9.803	30.742
ENSG00000264470	MIR4794	miRNA	1:64579847_64579923_+	572.799	16.447	0	11.196	40.339	3.878	0	69.232	0	0	45.825	6.584	66.674	0	7.312	10.376	3.788	0	0	0	30.537	0	0	0	0	0	0	0	168.752	0	15.491	11.203	58.312	0	36.985	0	4.981	0	96.038	0	0	0	26.305	0	13.588	16.381
ENSG00000162437	RAVER2	protein_coding	1:64745095_64833232_+	14.863	17.176	5.914	18.258	5.525	16.166	15.81	12.196	6.168	14.088	33.867	10.933	35.387	13.719	9.326	14.567	27.073	23.962	23.823	15.397	17.122	60.011	15.195	25.221	56.301	27.167	7.412	10.992	11.701	13.462	26.058	9.878	21.856	19.888	11.578	18.016	15.35	10.608	14.551	13.25	18.851	15.931	18.915	18.875	20.433	25.943
ENSG00000162434	JAK1	protein_coding	1:64833229_65067754_-	57.996	33.4	38.947	51.049	52.253	42.052	45.762	45.63	28.172	40.993	36.199	32.803	30.843	32.462	57.789	31.82	27.755	57.393	34.42	34.382	68.168	37.516	59.262	29.367	47.18	22.108	25.402	27.361	30.972	30.063	22.068	43.844	53.777	34.379	45.521	27.542	19.516	44.238	26.153	43.175	17.869	46.841	39.487	28.402	51.747	34.262
ENSG00000234784	AL606517.2	processed_pseudogene	1:64918443_64918683_+	0	34.156	0	80.485	9.666	39.647	41.452	22.12	32.019	50.459	97.609	8.414	17.429	0	74.758	21.549	21.782	191.89	31.167	79.263	73.174	0	143.621	142.924	311.919	0	12.18	44.641	43.133	12.829	29.697	42.952	31.938	108.491	38.826	41.853	12.732	5.616	46.026	75.555	4.37	17.662	84.046	30.352	69.462	15.702
ENSG00000233877	AL606517.1	processed_pseudogene	1:64941979_64942365_+	0	17.998	0	34.528	26.085	26.233	0	0	19.939	24.807	48.628	13.099	42.21	0	24.005	14.452	10.55	42.678	29.684	7.713	31.898	0	0	18.415	163.574	0	0	9.267	53.722	3.995	4.623	16.717	33.977	8.297	28.383	0	0.991	17.487	19.108	52.755	9.525	20.164	52.338	26.86	50.466	9.778
ENSG00000185031	SLC2A3P2	processed_pseudogene	1:64984608_64986087_-	0	18.397	29.31	16.018	68.209	20.78	19.059	6.066	8.193	7.352	15.894	10.618	30.274	66.703	23.586	11.067	6.897	19.529	10.15	14.117	17.079	11.813	52.171	40.929	16.04	16.398	0	11.077	22.388	6.615	8.06	2.914	18.853	6.819	10.171	18.174	9.848	8.688	20.486	15.286	15.656	39.305	32.846	19.77	10.84	12.216
ENSG00000265996	MIR3671	miRNA	1:65057755_65057842_-	1879.5	122.323	0	68.575	79.418	33.931	560.931	0	33.405	14.546	147.023	103.692	37.125	0	51.183	13.619	29.827	290.911	115.479	88.186	60.119	211.09	443.751	80.983	517.035	285.302	0	93.147	110.744	11.711	27.11	63.716	98.401	0	9.246	0	17.434	30.761	0	56.432	119.684	32.246	115.085	61.248	114.931	114.67
ENSG00000199135	MIR101-1	miRNA	1:65058434_65058508_-	0	33.771	0	40.23	0	19.906	0	0	24.497	8.534	31.365	54.074	74.675	0	11.26	26.632	0	11.011	17.673	0	54.865	0	0	0	0	0	0	27.323	95.289	6.871	0	34.505	34.209	0	27.122	0	35.797	0	0	0	0	18.918	0	35.932	0	50.455
ENSG00000235804	AL357078.1	processed_pseudogene	1:65077413_65078131_-	0	0	0	0	0	0	0	0	0	0	0	0	0	0	0	0	0	0	0	0	1.377	0	0	25.035	97.29	7.84	0	0	0	0	0	0	0	0	0	0	0	0	19.05	0	0	1.661	7.906	0	0	0
ENSG00000234496	MRPS21P1	processed_pseudogene	1:65092392_65092614_-	0	0	0	0	3.482	0	0	0	0	0	0	0	0	0	0	0	9.155	0	0	0	0	0	0	0	0	0	0	0	0	0	0	0	0	0	3.649	0	0	6.069	29.845	0	0	0	0	1.726	0	0
ENSG00000162433	AK4	protein_coding	1:65147549_65232145_+	15.5	23.498	12.656	15.43	24.815	30.416	6.939	13.462	23.588	51.282	23.477	16.247	26.505	37.666	15.486	11.006	21.427	59.202	32.793	26.628	12.615	34.099	19.878	30.943	62.474	44.468	25.818	33.367	25.632	19.654	50.358	11.641	34.954	11.348	28.594	14.809	58.694	15.918	39.639	15.875	20.529	36.298	18.728	28.61	54.384	11.663
ENSG00000231622	RPS29P7	processed_pseudogene	1:65154480_65154650_+	0	22.218	105.301	7.562	163.481	29.685	106.532	11.485	15.042	37.429	27.513	11.858	10.917	0	24.694	9.345	10.233	57.952	33.59	0	13.751	0	0	0	0	0	0	5.992	0	6.027	27.903	22.701	15.004	0	30.929	176.957	17.944	0	142.709	25.814	0	4.149	11.845	0	36.711	7.376
ENSG00000116675	DNAJC6	protein_coding	1:65248219_65415871_+	0	5.9	1.733	7.046	6.709	2.2	4.729	2.4	1.214	0.813	29.589	0.816	5.416	10.751	1.621	1.624	1.21	1.889	1.759	2.275	1.792	0	0.827	5.533	3.435	10.066	3.232	1.258	6.329	3.012	4.294	2.886	2.472	1.282	0.724	2.62	4.028	0.688	12.152	0.935	3.256	1.502	1.43	0.946	0.502	2.707
ENSG00000234144	COX6CP13	processed_pseudogene	1:65298755_65298980_-	0	22.414	0	19.073	44.668	2.642	36.403	0	4.878	2.832	36.43	0	4.13	0	0	0	0	7.308	0	0	2.601	0	0	21.022	0	0	0	2.267	0	11.4	5.278	0	0	0	0	0	8.485	0	9.816	0	0	6.278	0	5.11	1.543	0
ENSG00000213625	LEPROT	protein_coding	1:65420587_65436007_+	106.805	114.694	64.737	96.955	75.747	72.768	71.935	84.131	61.016	112.028	81.331	44.732	79.147	59.394	92.497	44.608	63.213	171.84	82.299	93.761	77.617	38.042	138.258	42.113	134.093	87.811	81.673	73.645	64.313	45.221	38.658	31.485	128.893	59.61	87.397	61.601	38.274	74.157	78.422	65.863	48.496	105.051	65.426	68.19	79.118	33.728
ENSG00000116678	LEPR	protein_coding	1:65420652_65641559_+	16.056	3.868	6.855	9.663	5.574	5.96	6.994	3.533	3.771	5.965	4.37	4.692	2.733	12.877	4.751	4.301	3.03	13.208	2.838	3.684	5.33	5.16	4.806	5.534	8.47	9.064	3.749	3.161	10.187	2.855	0.601	2.254	3.534	3.437	5.252	8.384	1.28	4.304	13.83	4.204	3.084	10.23	4.847	8.315	6.786	2.833
ENSG00000224570	AC097063.1	processed_pseudogene	1:65576129_65578380_-	0	3.524	0	11.993	13.828	3.988	0	4.84	3.681	4.274	1.309	6.206	3.376	0	4.856	3.112	2.597	5.515	4.426	1.661	5.888	0	4.445	7.932	12.109	0	0	1.14	0	8.029	0.996	0	2.677	15.316	6.339	0	4.269	3.389	9.876	3.071	2.637	8.29	2.254	6.641	3.493	2.808
ENSG00000184588	PDE4B	protein_coding	1:65792514_66374579_+	10.746	15.676	122.323	15.56	7.627	7.332	14.518	8.906	6.455	8.619	11.85	3.952	3.426	8.211	11.758	21.641	4.459	20.654	6.621	15.02	60.474	52.61	16.535	4.39	17.377	21.312	4.097	6.718	130.255	7.122	4.076	11.835	3.02	8.128	6.22	6.026	35.011	20.626	11.756	8.492	2.666	9.554	12.1	7.446	11.865	27.524
ENSG00000118473	SGIP1	protein_coding	1:66533383_66751139_+	15.112	7.492	14.172	2.186	7.379	4.338	10.577	11.203	5.825	4.415	9.995	9.727	5.352	20.94	12.951	6.643	2.984	16.411	5.349	7.172	24.035	1.398	33.856	12.752	10.167	3.25	2.011	6.764	1.217	4.449	1.117	1.576	3.004	7.775	5.817	17.203	4.31	6.153	18.446	5.874	1.564	12.154	3.763	5.945	7.807	1.825
ENSG00000264720	MIR3117	miRNA	1:66628440_66628517_+	0	24.354	230.851	11.052	139.378	38.281	331.49	57.553	42.399	65.644	75.396	45.495	11.967	0	43.309	15.365	29.912	105.873	45.316	0	105.509	0	159.295	0	0	0	0	52.544	0	13.213	7.646	0	12.335	105.855	5.216	86.21	9.834	8.676	132.729	0	0	36.38	25.968	19.743	8.942	10.781
ENSG00000152760	TCTEX1D1	protein_coding	1:66752459_66779047_+	18.153	2.538	2.968	0.411	4.447	1.71	6.842	1.714	0.281	1.832	1.796	1.161	0	0	1.451	0.61	0.39	5.99	1.265	2.051	2.693	0	8.131	0.907	3.587	0	0.64	2.738	1.984	0.885	0.114	1.482	0.306	1.138	0.854	0.898	0.073	3.229	9.175	1.159	0.804	0.135	1.16	0.955	0.999	0
ENSG00000172410	INSL5	protein_coding	1:66797741_66801256_-	0	0	0	0	0	0.418	0	0	0	0	0	0	0	0	0	0.559	0	0	0	0	0	0	0	0	0	0	0	0	0	0	0	0	0.449	0	0	0	0	0	18.617	0	0	0	0	0.538	0	0
ENSG00000152763	WDR78	protein_coding	1:66812885_66924856_-	0	1.048	0.948	2.283	8.998	1.681	4.134	3.39	0.973	1.165	6.815	1.301	1.7	3.794	2.749	2.116	4.538	1.777	1.207	1.63	1.995	5.698	4.775	7.078	4.912	6.373	1.701	2.035	2.366	0.853	0.938	1.357	2.734	5.581	1.482	14.916	1.111	2.016	11.139	3.288	4.359	1.644	2.403	1.561	1.588	6.925
ENSG00000198160	MIER1	protein_coding	1:66924895_66988619_+	50.567	18.332	20.184	28.371	35.67	18.408	17.546	35.103	17.612	25.802	57.654	16.668	23.357	40.276	31.222	13.714	16.464	64.288	21.444	35.828	20.714	62.148	48.224	20.819	46.332	38.797	17.463	25.855	17.789	13.797	15.465	14.442	19.423	23.4	13.327	22.719	8.021	22.129	31.913	23.912	22.821	40.777	28.239	18.615	33.221	12.249
ENSG00000116704	SLC35D1	protein_coding	1:66999350_67054148_-	72.999	47.646	21.542	35.357	40.751	47.636	63.29	64.061	33.346	47.953	49.19	30.942	58.406	49.53	52.82	21.996	59.948	82.408	69.56	44.918	43.188	54.697	73.66	39.509	76.663	60.135	49.361	21.012	48.887	22.965	20.706	30.992	38.84	34.886	37.182	40.175	15.359	42.399	57.793	34.57	39.881	76.061	61.379	34.75	50.514	26.41
ENSG00000203963	C1orf141	protein_coding	1:67092165_67231853_-	6.011	0	0	0	0	0.061	0	0.688	0	0	0	0	0.223	0	0.019	0.027	0.099	0	0.06	0.081	0.361	0	0.726	0.324	0	0	0	0.209	0	0.14	0.041	0.294	0	0	0	1.146	0.026	0	6.803	0	0	0.097	0.414	0.052	0.024	0
ENSG00000252433	AL133320.1	snoRNA	1:67102645_67102779_-	0	0	0	0	0	0	0	0	0	0	0	0	0	0	0	0	0	0	0	0	0	0	26.296	0	0	0	0	0	0	7.634	0	0	0	0	0	0	0	0	27.389	0	0	0	0	0	0	0
ENSG00000162594	IL23R	protein_coding	1:67138907_67259979_+	6.602	0.389	5.931	0.476	0	0.44	0	0.551	0.181	0.157	0.289	0.436	0.172	4.33	0.83	0.196	0.681	0.203	0.271	0.293	1.588	0	1.308	0	4.009	1.439	0	0.063	6.144	0.633	0	0.371	0.158	0.394	0.05	7.103	0	0	11.171	0.339	0.129	0.697	0.829	0.615	0.257	0.258
ENSG00000228523	AL389925.1	processed_pseudogene	1:67278052_67278779_+	0	0.87	28.107	0.592	0	0	0	0	0	0	0	0	0	0	2.707	0	0	0	1.214	0	0.807	0	0	4.895	0	0	0	0.704	32.128	1.416	0	0	0	16.382	0	5.542	0	0	11.174	0	0	0	0	0	0.479	1.155
ENSG00000081985	IL12RB2	protein_coding	1:67307364_67397090_+	19.542	54.32	12.775	39.802	31.55	9.463	40.679	21.027	17.031	10.905	23.123	6.886	9.175	14.703	12.678	9.234	10.772	5.707	31.165	14.794	19.121	4.947	17.13	12.736	16.617	2.593	11.941	4.761	5.961	11.849	6.538	12.488	24.838	20.112	34.561	19.629	5.164	13.466	14.097	20.841	7.278	16.06	4.827	6.284	33.949	9.067
ENSG00000142864	SERBP1	protein_coding	1:67407810_67430415_-	72.449	81.5	78.952	103.673	117.986	80.576	82.607	128.568	120.536	110.248	142.449	57.795	115.072	123.969	71.947	76.162	71.449	156.68	146.252	129.075	82.3	195.441	73.507	92.637	179.021	78.172	85.844	106.479	69.086	69.472	156.243	64.461	130.24	105.146	94.353	99.543	78.545	83.356	87.354	95.086	128.941	119.276	92.561	73.59	143.635	74.068
ENSG00000238139	AL590559.1	processed_pseudogene	1:67561073_67561446_+	0	0	0	0	0	0	0	0	0	0	0	0	0	0	0	0	0	0	0	0	0	0	0	0	0	38.04	0	0	0	0	0	0	0	0	0	0	1.026	0	5.932	0	0	0	0	0	0	0
ENSG00000232048	HNRNPCP9	processed_pseudogene	1:67660155_67661013_-	0	0	0	0	0	0	0	3.92	0	0	1.369	0	0	0	0	0	0	0	0	0	1.369	0	0	0	0	0	0	0	0	0	0	0	0	0	0	26.616	0	0	12.913	0	0	0	0	0.896	0	0
ENSG00000116717	GADD45A	protein_coding	1:67685201_67688334_+	0	11.025	72.258	17.658	41.038	23.731	10.592	77.701	53.967	59.782	69.867	49.946	34.99	19.499	63.083	17.511	42.593	57.851	30.047	52.334	39.374	13.206	38.54	30.168	65.238	24.856	38.566	81.327	52.3	71.14	47.767	37.106	38.036	50.738	47.166	37.189	39.36	56.28	26.053	41.254	59.759	78.468	27.106	11.277	63.079	22.048
ENSG00000172380	GNG12	protein_coding	1:67701475_67833467_-	71.213	76.641	71.267	91.656	94.789	135.59	91.932	107.886	98.785	180.758	78.202	79.307	70.805	82.737	104.827	42.021	109.62	287.283	161.435	92.897	91.116	171.396	119.661	45.965	237.607	83.895	151.228	71.289	124.911	46.035	70.716	34.626	150.058	75.916	117.577	86.65	39.554	78.568	99.553	69.058	54.526	182.245	101.178	157.546	295.92	86.03
ENSG00000235055	AL157407.1	processed_pseudogene	1:68043330_68044233_+	0	4.903	29.878	2.384	19.757	2.312	0	4.345	0.813	1.416	0	2.243	6.712	0	1.868	2.651	1.29	0	1.466	4.622	1.951	0	0	0	0	0	0	0	0	1.14	1.32	2.863	0.71	0	3.6	0	1.273	0.749	13.088	0	3.495	1.569	2.987	0	2.315	6.512
ENSG00000162595	DIRAS3	protein_coding	1:68045886_68051631_-	0	1.794	6.492	1.221	13.199	3.553	0	9.299	1.561	2.357	3.998	5.17	6.346	0	4.067	2.377	6.279	5.615	1.126	4.566	2.165	0	3.268	1.009	14.57	0	4.158	2.612	10.675	2.19	1.859	2.322	0.545	6.237	3.457	19.621	0.978	5.751	6.075	2.97	3.282	7.034	2.104	5.78	6.718	1.906
ENSG00000228431	ARL5AP3	processed_pseudogene	1:68049360_68049745_-	0	0	0	1.117	0	1.547	0	7.269	4.76	4.974	0	1.313	25.391	0	0	0	0	8.558	0	0	1.523	0	0	0	46.124	0	0	5.309	0	0	0	0	0	9.507	2.108	0	0	0	7.663	0	9.55	1.838	0	10.971	2.711	0
ENSG00000116729	WLS	protein_coding	1:68098473_68233120_-	40.505	23.695	49.937	20.075	67.909	55.838	15.298	66.991	25.932	51.937	74.154	28.662	89.414	63.818	48.493	33.229	18.239	125.123	43.491	38.243	70.535	61.446	34.836	52.539	41.439	20.424	20.169	27.715	32.24	31.701	66.653	16.842	4.631	40.721	34.916	37.677	29.251	48.378	28.124	19.751	45.518	87.071	48.197	70.585	48.338	29.63
ENSG00000234383	CTBP2P8	processed_pseudogene	1:68161761_68163090_-	0	24.281	31.385	14.26	51.38	19.083	20.766	29.534	12.985	14.918	62.789	24.394	75.447	23.858	25.823	24.329	17.981	16.144	32.888	13.016	78.673	0	23.355	42.866	26.773	5.663	5.99	7.704	1.465	51.142	42.153	27.565	4.823	39.318	27.53	14.157	32.01	38.671	13.344	16.18	28.112	46.938	14.722	14.473	18.356	57.852
ENSG00000221203	MIR1262	miRNA	1:68183518_68183610_-	0	47.66	0	9.27	0	32.107	0	42.237	15.804	48.174	177.06	5.451	10.037	0	27.243	34.364	0	337.428	38.007	44.932	69.529	0	57.258	102.172	0	0	0	27.543	188.622	60.949	6.413	0	0	103.579	8.749	0	0	14.554	15.903	41.532	28.312	38.14	72.598	28.978	63.751	0
ENSG00000229133	RPS7P4	processed_pseudogene	1:68242474_68243055_-	0	0	0	1.481	12.008	1.026	0	0	0	0	0	0.871	0	0	0.484	1.373	1.503	0	0	0	1.01	0	0	0	0	0	0	0	0	1.771	3.074	0	0	3.941	1.398	41.594	0	0	10.165	0	0	0	9.281	1.984	0.599	0.722
ENSG00000225242	COX6B1P7	processed_pseudogene	1:68282388_68282622_+	0	0	0	0	0	0	0	11.939	0	0	0	0	0	0	0	0	0	0	0	0	0	0	0	0	0	0	0	0	0	0	0	0	0	80.029	0	0	0	0	0	0	0	0	0	0	0	0
ENSG00000237622	ELOCP18	processed_pseudogene	1:68375327_68375663_-	0	9.395	0	0	0	0.886	0	0	0	3.798	3.49	0	1.385	0	0	0	0	0	0	21.256	3.489	0	0	28.196	20.545	0	6.222	18.242	0	15.291	10.619	8.959	0	0	3.622	0	0	2.008	19.749	0	6.251	31.576	8.014	0	14.488	0
ENSG00000229440	AL139413.1	processed_pseudogene	1:68381441_68381657_-	0	0	0	1.986	0	1.376	0	0	0	5.899	5.42	0	47.317	0	0	0	0	0	0	44.015	2.709	0	0	0	0	0	0	0	0	14.248	0	13.913	0	0	0	0	0	0	0	0	0	0	9.334	15.967	14.465	0
ENSG00000116745	RPE65	protein_coding	1:68428822_68449954_-	0	0.486	17.281	34.417	0	5.731	68.803	1.185	0.141	10.565	0	2.53	8.958	43.31	0.108	0.153	0.224	4.438	1.018	11.229	3.159	0	0	69.304	101.759	47.225	0	5.31	5.237	53.211	20.835	19.206	0.123	0	2.03	30.976	3.681	2.078	23.845	4.66	0	166.391	2.851	2.069	58.506	0.323
ENSG00000024526	DEPDC1	protein_coding	1:68474152_68497221_-	0	18.035	10.635	10.888	3.471	9.529	12.523	18.316	5.233	9.78	61.743	5.27	22.123	11.362	4.068	10.921	16.007	10.129	17.728	19.485	13.688	37.824	3.506	13.581	43.698	18.965	9.285	9.586	7.767	9.856	13.764	4.125	5.134	15.02	6.047	14.329	7.615	4.362	12.991	7.801	10.948	21.754	9.685	3.602	23.746	7.692
ENSG00000225167	TXNP2	processed_pseudogene	1:68514375_68514669_-	0	0	0	1.461	0	0	0	0	0	0	0	0	0	0	0	1.354	0	0	2.995	0	0	0	0	0	0	0	0	0	0	0	0	0	0	20.214	0	0	0	0	5.013	0	0	0	0	0	1.182	0
ENSG00000033122	LRRC7	protein_coding	1:69568261_70151945_+	23.68	1.253	2.761	0.872	0.943	1.007	2.379	1.287	1.074	1.439	26.715	0.524	1.071	1.427	0.696	0.252	0.643	4.308	9.757	0.886	0.82	0	1.796	2.885	5.249	4.14	0.17	0.899	2.776	0.394	0.376	0.466	0.317	1.114	0.348	11.523	0.207	0.609	10.211	0.769	0.237	0.83	2.126	2.043	1.569	0.321
ENSG00000270615	SGO1P1	processed_pseudogene	1:69606855_69608301_-	0	0	0	0.298	0	0.206	0	0	0	0	24.385	0	0	0	0	0	0	1.141	4.275	0	0	0	0	11.492	0	6.362	0	0.708	0	0	0	1.788	0	0	0	0.929	0	0.468	15.843	0	0	0	0.933	1.33	0	0
ENSG00000066557	LRRC40	protein_coding	1:70144805_70205579_-	58.176	25.168	13.243	20.923	16.935	24.261	23.977	27.83	22.877	38.046	42.199	18.188	23.804	60.767	25.547	19.532	36.211	51.994	40.562	19.107	30.601	21.908	5.931	15.876	13.569	64.466	32.007	10.812	13.483	10.875	21.608	21.391	13.875	20.007	17.315	17.976	17.403	19.519	45.779	16.691	12.41	27.947	31.11	18.958	50.296	23.959
ENSG00000116754	SRSF11	protein_coding	1:70205682_70253052_+	121.985	33.914	36.361	48.397	86.341	34.134	43.52	66.195	37.026	50.672	146.191	32.058	87.154	80.154	40.411	29.209	52.317	97.723	64.172	54.136	51.121	65.901	64.979	65.619	111.942	43.037	36.426	41.044	33.636	33.302	35.94	35.561	31.712	55.648	33.381	67.257	24.083	30.267	45.259	62.475	50.345	58.877	60.894	32.754	58.461	45.727
ENSG00000118454	ANKRD13C	protein_coding	1:70258999_70354734_-	34.83	18.26	50.288	30.712	22.239	20.387	35.115	27.471	21.339	22.96	43.126	24.867	30.017	30.747	28.511	20.15	24.884	38.79	28.854	29.283	27.146	49.27	26.561	28.131	58.615	46.775	24.019	21.932	20.603	28.494	28.665	36.758	15.255	18.228	18.828	12.928	17.902	28.569	29.826	21.38	23.171	32.76	26.83	19.343	21.601	24.583
ENSG00000197568	HHLA3	protein_coding	1:70354805_70385339_+	0	1.331	3.825	4.633	1.27	3.139	0	2.622	3.348	4.785	5.496	1.303	1.309	0	3.289	4.574	4.157	1.158	3.2	0	3.434	7.404	2.074	6.66	10.168	3.715	1.568	2.155	0	3.612	5.017	0.806	3.897	4.18	5.798	15.083	3.495	3.953	9.676	1.289	2.092	2.486	2.682	3.148	3.259	3.733
ENSG00000116761	CTH	protein_coding	1:70411218_70439851_+	0	4.445	0	3.13	0	5.421	0	4.211	5.426	2.324	9.111	0.859	8.022	8.535	5.929	2.998	1.412	5.198	3.636	2.312	6.261	0.529	16.113	0	0.239	15.802	1.624	2.852	12.896	2.869	8.663	1.879	1.009	2.665	1.576	4.069	2.043	3.276	17.006	1.87	1.147	3.778	6.538	4.753	1.098	5.802
ENSG00000233020	AL354872.1	processed_pseudogene	1:70530526_70531492_+	0	0.655	0	0	0	0	0	4.933	1.9	0	2.433	0	0	0	0.291	0	0	0	0	0	1.824	0	0	20.881	0	0	0	7.947	0	0	0	0	0	0	0	0	0	0	25.236	0	0	0	0	0	0	0
ENSG00000237033	CASP3P1	processed_pseudogene	1:70660657_70661265_-	0	0	0	0	0	0	0	0	0	0	0	0	0	0	0	0	0	0	0	0	0	0	30.604	0	0	0	0	0	1.067	0	0	0	0	0	0	0	0	0	9.714	0	0	0	0	4.425	0	0
ENSG00000050628	PTGER3	protein_coding	1:70852353_71047808_-	23.014	2.995	4.458	4.108	18.531	6.099	15.455	17.654	4.635	5.871	6.827	5.122	2.475	4.043	15.05	1.174	4.138	13.908	2.153	5.604	2.528	8.849	6.042	18.811	2.339	4.258	0.661	5.103	3.585	4.616	0.684	1.144	1.701	1.874	7.289	10.023	2.309	5.383	19.767	5.022	4.34	11.185	4.451	5.932	5.524	0.814
ENSG00000132485	ZRANB2	protein_coding	1:71063291_71081289_-	83.582	33.445	47.657	48.989	59.537	32.869	50.559	83.121	27.002	37.453	107.101	41.511	63.951	24.853	51.268	30.706	56.661	115.547	41.256	48.766	37.861	57.505	96.069	40.142	99.045	48.325	31.462	41.01	36.199	25.327	34.325	75.467	40.352	58.601	30.249	51.686	28.333	34.504	45.129	34.473	36.257	55.761	56.655	29.592	43.679	32.359
ENSG00000207721	MIR186	miRNA	1:71067631_71067716_-	0	184.07	199.86	125.302	0	72.912	437.315	0	29.909	29.769	54.706	41.263	86.831	1311.9	19.64	27.871	40.694	19.205	133.577	0	47.847	0	185.756	124.299	241.527	165.431	34.132	0	0	0	13.87	55.168	74.585	0	4.731	0	22.299	31.477	77.389	0	110.221	57.743	117.761	94.009	109.494	19.556
ENSG00000226324	AL358453.1	processed_pseudogene	1:71367054_71367303_-	0	0	0	0	0	0	0	0	0	0	0	6.083	11.201	0	0	0	0	0	0	0	0	0	0	0	0	90.384	0	0	0	0	0	0	2.566	0	1.627	169.454	0	16.242	14.79	17.657	0	2.838	8.102	0	0	0
ENSG00000172260	NEGR1	protein_coding	1:71395943_72282539_-	5.874	0.433	4.996	0.839	4.74	7.714	3.061	3.115	0.638	1.751	18.628	2.481	2.726	10.945	3.259	3.468	0.552	23.073	1.139	3.047	0.897	1.61	11.628	1.5	6.766	3.567	0	2.48	0.991	0.434	0.377	1.135	0.624	2.486	1.177	1.734	0.343	6.054	11.167	1.51	1.579	9.631	7.674	11.324	2.679	0.133
ENSG00000271618	AL359821.1	processed_pseudogene	1:71738173_71738354_+	0	0	0	4.737	0	3.281	0	24.666	4.038	0	12.925	11.142	0	0	6.187	2.195	0	0	0	0	0	0	0	0	0	0	0	0	0	0	0	11.849	1.762	0	0	147.788	0	14.874	105.642	0	0	0	0	0	0	0
ENSG00000233994	GDI2P2	processed_pseudogene	1:72274552_72275159_+	0	7.29	0	1.418	11.495	12.278	23.196	0.461	0	4.211	83.184	10.005	16.12	0	6.945	9.856	9.114	42.105	2.907	8.836	5.801	0	0	31.257	47.178	1.376	0	2.528	0	0	0	4.256	3.165	9.053	2.007	0	1.262	23.374	18.244	7.26	0	4.667	26.651	26.595	5.163	0
ENSG00000227207	RPL31P12	processed_pseudogene	1:72301472_72301829_+	0	0	0	1.204	0	0	0	0	0	0	0	0	0	0	0	0	0	0	0	0	0	0	0	0	0	0	0	0	0	0	0	0	0	0	0	0	1.071	0	0	0	0	0	0	0	0.974	0
ENSG00000229636	KRT8P21	processed_pseudogene	1:73104792_73106282_+	0	0	34.583	0	0	0	18.524	0	0	0	0	0	0	0	0	0.268	0	0	0	0	0	0	0	0	0	14.032	0	0	6.972	0	0	2.603	0	0	0	0	0	0	14.879	0	0	0	0	0	0	0
ENSG00000162620	LRRIQ3	protein_coding	1:74026015_74198187_-	6.107	0.368	0.059	0.219	0.395	0.239	1.921	0.795	0	0.372	1.965	0	0.271	0	0.041	0.725	0.318	0.54	0.578	0.78	0.47	0.952	2.063	1.467	0	1.945	1.066	0.707	1.935	0.374	0.347	0.313	0.21	4.032	0.207	6.74	0.362	0.098	9.239	0.16	0.459	0.361	0.392	0.224	0.177	0.458
ENSG00000254685	FPGT	protein_coding	1:74198212_74234086_+	55.631	7.435	10.511	5.061	11.777	5.807	9.703	11.084	3.011	8.22	16.4	3.782	6.907	5.175	4.82	3.616	6.492	14.949	11.889	10.076	4.601	9.623	12.375	6.101	18.51	12.59	5.744	6.391	2.304	3.845	3.064	2.11	5.374	8.247	1.393	2.714	2.58	4.056	11.396	4.657	4.251	9.371	10.405	3.908	7.593	1.594
ENSG00000259030	FPGT-TNNI3K	protein_coding	1:74198235_74544393_+	0	0.376	1.093	0.576	0.807	1.13	1.483	0.125	0.218	0.332	1.571	0.301	1.593	9.942	0.439	0.978	1.169	5.699	0.23	1.595	0.262	0	1.185	1.939	0.807	0	0.56	0.228	0	0.191	0.133	0.384	0.381	1.293	0.121	2.495	0.085	0.552	6.036	0.123	0.117	1.895	1.002	2.028	0.44	0.125
ENSG00000116783	TNNI3K	protein_coding	1:74235387_74544428_+	7.374	0	0	0.136	0	0.188	3.884	0	0.116	0.201	0.185	0.399	0	0	0	0.251	0.092	0.65	0	0.658	0.092	0	1.397	0.187	0	0	0.396	0.161	0	0.243	0.282	0.679	0	0	0.128	4.762	0.121	0	5.818	0	0	0	0	0.545	0	0
ENSG00000162621	LRRC53	protein_coding	1:74469878_74512614_-	0	0.164	22.694	0	0	0.232	0	0.582	0	0	85.646	0	0.726	0	0.292	0.104	0.378	0.214	0	0	0	0	0	0	13.585	28.409	1.739	0.531	0	0	0	0	0	0	0	6.97	0.199	0	22.612	0	0	0	0	0.299	0.09	0
ENSG00000178965	ERICH3	protein_coding	1:74568117_74673792_-	12.311	0.133	2.97	0.211	0.596	0.104	2.624	1.782	0	0.179	29.138	0.071	0.195	0	0.177	0.307	2.402	0.288	0	0.25	0.287	0	0	3.564	0	3.854	0	0.036	1.36	0.144	1.915	2.137	0	0.672	0	1.22	0.161	0.142	11.043	0	0.22	0.446	0.613	0.081	0	0.587
ENSG00000116791	CRYZ	protein_coding	1:74705482_74733408_-	11.647	6.104	6.819	6.208	12.385	9.631	5.036	10.051	4.942	10.436	38.777	2.956	7.388	4.616	9.214	4.041	12.704	18.773	9.729	12.149	2.869	40.706	12.464	3.675	6.71	13.546	11.279	6.219	6.418	6.992	11.429	5.031	4.237	3.931	4.552	6.883	2.1	6.121	18.395	8.078	11.721	12.074	6.991	7.469	16.23	6.055
ENSG00000162623	TYW3	protein_coding	1:74733152_74766678_+	45.362	6.989	8.87	17.214	28.284	10.367	4.835	21.565	7.927	7.257	23.486	5.392	9.694	15.566	9.293	9.42	12.613	21.213	10.064	19.707	6.547	42.87	18.612	9.534	19.552	18.894	6.606	12.183	9.192	4.653	20.228	5.713	5.278	17.306	5.388	12.617	3.464	8.488	16.473	7.862	22.035	20.572	17.411	7.61	9.379	7.974
[truncated: 30,354 more rows]
[truncated: 72 more columns]

## Sheet: mTBI&TCR clonality
Subject ID	Clonality	mTBI
1001	0.23	NA
1004	0.61	3.53
1008	0.48	4.25
1009	0.14	19.76
1013	0.22	36.31
1016	0.51	34.23
1020	0.17	48.27
2001	0.29	1.32
2002	0.18	7.2
2005	0.12	0.49
2007	0.27	13.92
4001	0.51	28.04
4006	0.2	0.28
4007	0.31	18.36
4009	0.27	26.13
[truncated: 79 more rows]
